# Supplementary material for: Reliance of Host-Encoded Regulators of Retromobility on Ty1 Promoter Activity or Architecture
Source: Front Mol Biosci. 2022 Jul 1;9:896215. doi: 10.3389/fmolb.2022.896215 (PMC9283973; doi:10.3389/fmolb.2022.896215)
Supplement: Supplementary file 2 [file Table2.XLSX]

## Sheet: 106 potential U3DRs
List 1: 106 Genes that do not control PTEF-Ty1his3AI tnsp (plus 1 control, CHK1)
YDR085C	AFR1
YDR524C	AGE1
YDR264C	AKR1
YFL050C	ALR2
YHR018C	ARG4
YMR116C	ASC1
YMR119W	ASI1
YGL007W	BRP1
YGR134W	CAF130
YJR060W	CBF1
YDR364C	CDC40
YJL158C	CIS3
YOR039W	CKB2
YGL223C	COG1
YIL036W	CST6
YDR151C	CTH1
YPR111W	DBF20
YKL121W	DGR2
YBL043W	ECM13
YOR144C	ELG1
YJL196C	ELO1
YML008C	ERG6
YDR363W	ESC2
YIL098C	FMC1
YMR221C	FMP42
YNL199C	GCR2
YOR355W	GDS1
YOR040W	GLO4
YJL184W	GON7
YLR289W	GUF1
YMR110C	HFD1
YPL254W	HFI1
YOR038C	HIR2
YJR140C	HIR3
YLR113W	HOG1
YDR533C	HSP31
YIR036C	IRC24
YGL133W	ITC1
YHR081W	LRP1
YGL219C	MDM34
YPR164W	MMS1
YMR224C	MRE11
YKL062W	MSN4
YNR009W	NRM1
YLR093C	NYV1
YCR095C	OCA4
YJR073C	OPI3
YOL115W	PAP2
YJL128C	PBS2
YKL043W	PHD1
YBL046W	PSY4
YCR066W	RAD18
YKL113C	RAD27
YER095W	RAD51
YGL163C	RAD54
YDR076W	RAD55
YDR004W	RAD57
YNL098C	RAS2
YCR106W	RDS1
YDR156W	RPA14
YMR121C	RPL15B
YIL018W	RPL2B
YDL133C-A	RPL41B
YGL076C	RPL7A
YNL302C	RPS19B
YGR027C	RPS25A
YHR031C	RRM3
YOR001W	RRP6
YJL047C	RTT101
YNL206C	RTT106
YHR154W	RTT107
YLL002W	RTT109
YGL175C	SAE2
YMR214W	SCJ1
YCL010C	SGF29
YMR190C	SGS1
YOR035C	SHE4
YNL032W	SIW14
YOR29	SNF2
YPR069C	SPE3
YLR006C	SSK1
YNR031C	SSK2
YHR064C	SSZ1
YPL129W	TAF14
YER063W	THO1
YMR226C	TMA29
YJL164C	TPK1
YBR061C	TRM7
YML013W	UBX2
YLR240W	VPS34
YDR200C	VPS64
YLR090W	XDJ1
YBL062W	YBL062W
YCR087C-A	YCR087C-A
YDL124W	YDL124W
YEL008W	YEL008W
YGL024W	YGL024W
YGL214W	YGL214W
YGR110W	YGR110W
YHR130C	YHR130C
YLR282C	YLR282C
YLR294C	YLR294C
YMR052C-A	YMR052C-A
YNL179C	YNL179C
YPL062W	YPL062W
YDR285W	ZIP1
Negative control
YBR274W	CHK1
*CHK1 has not been identified as a regulator of Ty1 mobility in any screen. Name (CHK1) was incorrectly used by Dakshinamurthy et al (2010) for YGL206C (CHC1).

## Sheet: 55 no phenotype with U3 
55 genes that don't effect U3-Ty1his3AI retromobility (including control CHK1)
		U3(912)-Ty1his3AI screen plate	Second screen plate
YDR085C	AFR1	40
YDR524C	AGE1	31 (mislabeled as ASG1)
YDR264C	AKR1	20
YFL050C	ALR2	21	38
YGL007W	BRP1	17
YJR060W	CBF1	24
YDR364C	CDC40	10
YJL158C	CIS3	13
YGL223C	COG1	32
YPR111W	DBF20	15
YBL043W	ECM13	17
YJL196C	ELO1	13
YML008C	ERG6	NOT TESTED
YDR363W	ESC2	38
YMR221C	FMP42	4
YNL199C	GCR2	18	37
YLR289W	GUF1	14
YMR110C	HFD1	22	36
YPL254W	HFI1	8	40
YLR113W	HOG1	2
YDR533C	HSP31	31
YIR036C	IRC24	21
YMR224C	MRE11	4
YKL062W	MSN4	11
YNR009W	NRM1	25
YLR093C	NYV1	2
YJR073C	OPI3	22
YJL128C	PBS2	28
YKL043W	PHD1	12
YBL046W	PSY4	17
YCR066W	RAD18	24
YER095W	RAD51	29
YDR076W	RAD55	39
YCR106W	RDS1	16	36
YDR156W	RPA14	14
YMR121C	RPL15B	22	35
YHR154W	RTT107	10
YOR035C	SHE4	7
YNL032W	SIW14	25
YPR069C	SPE3	33	33
YNR031C	SSK2	26
YHR064C	SSZ1	21
YER063W	THO1	30
YMR226C	TMA29	5	37
YLR240W	VPS34	27
YDR200C	VPS64	15
YLR090W	XDJ1	3	36
YBL062W	YBL062W	18
YCR087C-A	YCR087C-A	30 (mislabeled as LUG1)
YGL024W	YGL024W	18
YGR110W	YGR110W	31
YLR294C	YLR294C	15
YMR052C-A	YMR052C-A	27
YNL179C	YNL179C	19
YDR285W	ZIP1	20
Negative control
YBR274W	CHK1	24

## Sheet: 51 confirmed U3DRs
51 that control U3-Ty1his3AI tnsp						Control PSP2-Ty1his3AI retromobility?		PSP2-Ty1his3AI retromobility	Northern blot of Ty1/Ty1i RNA	p22-Gag:GFP assay
					YES	NO	*ND	Plate #
YHR018C	ARG4	RTT	Plate 9			ARG4		Plate 3	1
YMR116C	ASC1	RTT	Plate 30		ASC1			Plate 3	1
YMR119W	ASI1	RHF	Plate 26			ASI1		Plate 3	1
YGR134W	CAF130	RHF	Plate 37				CAF130	Plate 2
YOR039W	CKB2	RTT	Plate 6		CKB2			Plate 4	1
YIL036W	CST6	RHF	Plate 20			CST6		Plate 5	1	No significant increase
YDR151C	CTH1	RHF	Plate 29			CTH1		Plate 6	1
YKL121W	DGR2	RHF	Plate 12		DGR2			Plate 2, Plate 4	1
YOR144C	ELG1	RTT	Plate 39			ELG1		Plate 6		Significant decrease (p < 0.05)
YIL098C	FMC1	RHF	Plate 32			FMC1		Plate 7	1
YOR355W	GDS1	RTT	Plate 7			GDS1		Plate 6	1
YOR040W	GLO4	RHF	Plate 6			GLO4		Plate 1	1
YJL184W	GON7	RHF	Plate 41			GON7		Plate 1
YOR038C	HIR2	RTT	Plate 6			HIR2		Plate 1	1
YJR140C	HIR3	RTT	Plate 23		HIR3			Plate 5	1
YGL133W	ITC1	RHF	Plate 27			ITC1		Plate 5	1	No significant increase
YHR081W	LRP1	RHF	Plate 1		LRP1			Plate 8
YGL219C	MDM34	RTT	Plate 41		MDM34			Plate 8
YPR164W	MMS1	RTT	Plate 16		MMS1			Plate 8	1
YCR095C	OCA4	RHF	Plate 28		OCA4			Plate 9	1
YOL115W	PAP2	RHF	Plate 1		PAP2			Plate 10
YKL113C	RAD27	RTT	Plate 35		RAD27			Plate 10
YGL163C	RAD54	RTT	Plate 9			RAD54		Plate 11	1	No significant decrease
YDR004W	RAD57	RTT	Plate 23			RAD57		Plate 11	1
YNL098C	RAS2	RHF	Plate 26			RAS2		Plate 11	1
YIL018W	RPL2B	RHF	Plate 34			RPL2B		Plate 12
YDL133C-A	RPL41B	RHF	Plate 28			RPL41B		Plate 12	1
YGL076C	RPL7A	RHF	Plate 19		RPL7A			Plate 10	1	Significant increase (p < 0.01)
YNL302C	RPS19B	RHF	Plate 5			RPS19B		Plate 12		No significant increase
YGR027C	RPS25A	RHF	Plate 12		RPS25A			Plate 13	1	No significant increase
YHR031C	RRM3	RTT	Plate 10		RRM3			Plate 13	1
YOR001W	RRP6	RHF	Plate 1			RRP6		Plate 13	1	No significant increase
YJL047C	RTT101	RTT	Plate 38		RTT101			Plate 14
YNL206C	RTT106	RTT	Plate 19		RTT106			Plate 14	1
YLL002W	RTT109	RTT	Plate 2			RTT109		Plate 15	1	No significant decrease
YGL175C	SAE2	RTT	Plate 9			SAE2		Plate 14	1
YMR214W	SCJ1	RHF	Plate 4			SCJ1		Plate 16	1
YCL010C	SGF29	RTT	Plate 11			SGF29		Plate 16	1
YMR190C	SGS1	RTT	Plate 5		SGS1			Plate15	1
YOR290C	SNF2	RHF	Plate 7			SNF2		Plate 16		Significant increase (p < 0.00001)
YLR006C	SSK1	RHF	Plate 3			SSK1		Plate 17	1
YPL129W	TAF14	RHF	Plate 8			TAF14		Plate 17	1
YJL164C	TPK1	RHF	Plate 14			TPK1		Plate 15	1
YBR061C	TRM7	RTT	Plate 33		TRM7			Plate 18, Plate 19
YML013W	UBX2	RHF	Plate 33			UBX2		Plate 18
YDL124W	YDL124W	RHF	Plate 25 (mislabeled)			YDL124W		Plate 18, Plate 20
YEL008W	YEL008W	RTT	Plate 8		YEL008W			Plate 20, Plate 21	1
†YGL214W	YGL214W	RHF	Plate 23		YGL214W			Plate 20, Plate 21	1
YHR130C	YHR130C	RHF	Plate 11			YHR130C		Plate 21	1
YLR282C	YLR282C	RTT	Plate 29			YLR282C		Plate 22	1
YPL062W	YPL062W	RHF	Plate 16			YPL062W		Plate 22	1
				SUM	19	31	1		37
U3-driven Ty1his3AI: opposite phenotype to that reported previously
†Dubious ORF; overlaps SKI8
*Not Determined
