# Supplementary material for: Reliance of Host-Encoded Regulators of Retromobility on Ty1 Promoter Activity or Architecture
Source: Front Mol Biosci. 2022 Jul 1;9:896215. doi: 10.3389/fmolb.2022.896215 (PMC9283973; doi:10.3389/fmolb.2022.896215)
Supplement: Supplementary file 3 [file Table3.xlsx]

## Sheet: 188-RHF
Supplementary Table 3. Gene ontology enrichments (process) for U3IR genes, U3DR genes, and the starting set of 188 genes, each divided into RHF and RTT genes.
188-RHF
GOID	TERM	CORRECTED_PVALUE	UNCORRECTED_PVALUE	NUM_LIST_ANNOTATIONS	LIST_SIZE	Fraction of subset	TOTAL_NUM_ANNOTATIONS	POPULATION_SIZE	Fraction of genome	FDR_RATE	EXPECTED_FALSE_POSITIVES	ANNOTATED_GENES
GO:0010467	gene expression	8.45e-08	1.13e-10	72	126	0.571429	2135	7166	0.297935	0	0	YIL018W, YIL036W, YBR106W, YJL184W, YDR083W, YGL066W, YJR055W, YBR097W, YHR064C, YGL076C, YPR024W, YFR001W, YHR081W, YOL012C, YDL160C, YOR001W, YIL038C, YDR195W, YKL032C, YPR043W, YER068W, YJL023C, YBR084C-A, YPR111W, YCR033W, YOR290C, YNR004W, YHR077C, YGL135W, YMR121C, YDR395W, YPL129W, YNL098C, YER063W, YDR382W, YML013W, YPL254W, YGL133W, YLR240W, YDR432W, YBR189W, YDL020C, YOR308C, YDR404C, Y…
GO:0006402	mRNA catabolic process	1.47e-06	1.96e-09	16	126	0.126984	139	7166	0.0193972	0	0	YHR077C, YER068W, YDL165W, YPR111W, YGL173C, YCR093W, YOR001W, YGR072W, YDR151C, YIL038C, YPL042C, YDR404C, YOL115W, YDL160C, YOL012C, YHR081W
GO:0000956	nuclear-transcribed mRNA catabolic process	2.43e-06	3.25e-09	15	126	0.119048	124	7166	0.0173039	0	0	YHR077C, YDL165W, YER068W, YCR093W, YGL173C, YOR001W, YIL038C, YPL042C, YGR072W, YDR151C, YDR404C, YOL012C, YHR081W, YOL115W, YDL160C
GO:0032968	positive regulation of transcription elongation from RNA polymerase II promoter	2.8e-06	3.74e-09	10	126	0.0793651	45	7166	0.00627965	0	0	YLR240W, YCR093W, YGL173C, YDR432W, YDL165W, YER068W, YGR134W, YIL038C, YBR097W, YGR252W
GO:0010468	regulation of gene expression	2.82e-06	3.77e-09	41	126	0.325397	907	7166	0.12657	0	0	YOL012C, YHR081W, YDL160C, YDR404C, YGR134W, YIL038C, YJR060W, YOR001W, YLR240W, YPL254W, YJL184W, YGL133W, YGL066W, YDR432W, YBR189W, YIL036W, YFR001W, YDL020C, YBR097W, YDR174W, YOL115W, YLR289W, YNL098C, YPL129W, YLR116W, YPL042C, YGR072W, YDR151C, YGR252W, YCR093W, YGL173C, YCR033W, YPR111W, YCR084C, YOR290C, YDL165W, YKL032C, YDR195W, YER068W, YBL024W, YHR077C
GO:0034243	regulation of transcription elongation from RNA polymerase II promoter	5.49e-06	7.33e-09	10	126	0.0793651	48	7166	0.0066983	0	0	YER068W, YDL165W, YGL173C, YDR432W, YCR093W, YLR240W, YGR252W, YBR097W, YGR134W, YIL038C
GO:0031323	regulation of cellular metabolic process	1.02e-05	1.36e-08	46	126	0.365079	1147	7166	0.160061	0	0	YBL024W, YGL173C, YBL022C, YPR111W, YCR084C, YCR033W, YOR290C, YCR093W, YER068W, YDR195W, YDL165W, YKL032C, YGR072W, YPL042C, YLR116W, YDR382W, YGR252W, YLR289W, YNL098C, YOL115W, YDR174W, YPL129W, YFR001W, YPL062W, YBR097W, YDL020C, YGL066W, YBR189W, YDR432W, YGL133W, YPL254W, YJL184W, YLR240W, YIL036W, YDR285W, YJR060W, YNL135C, YIL038C, YGR134W, YJL164C, YOR001W, YDL160C, YLR006C, YHR081W, YOL…
GO:0019222	regulation of metabolic process	1.33e-05	1.77e-08	48	126	0.380952	1240	7166	0.173039	0	0	YOR001W, YIL038C, YDL160C, YLR006C, YOL012C, YHR081W, YBR097W, YFR001W, YIL036W, YDR285W, YGL066W, YJL184W, YDR382W, YPL129W, YNL098C, YHR077C, YER068W, YDR195W, YKL032C, YPR111W, YCR033W, YBL022C, YOR290C, YJL164C, YNL135C, YJR060W, YGR134W, YDR404C, YPL062W, YDL020C, YBR189W, YDR432W, YLR240W, YPL254W, YGL133W, YGR252W, YGR072W, YDR151C, YLR116W, YPL042C, YOL115W, YLR289W, YDR174W, YBL024W, YDL…
GO:0051171	regulation of nitrogen compound metabolic process	1.41e-05	1.88e-08	44	126	0.349206	1077	7166	0.150293	0	0	YCR084C, YGL173C, YPR111W, YCR033W, YOR290C, YBL022C, YCR093W, YER068W, YDL165W, YDR195W, YKL032C, YBL024W, YNL098C, YLR289W, YOL115W, YDR174W, YPL129W, YGR072W, YPL042C, YLR116W, YDR382W, YGR252W, YGL066W, YBR189W, YDR432W, YPL254W, YJL184W, YGL133W, YLR240W, YIL036W, YDR285W, YFR001W, YBR097W, YDL020C, YDL160C, YLR006C, YHR081W, YOL012C, YDR404C, YJR060W, YNL135C, YIL038C, YGR134W, YOR001W
GO:0080090	regulation of primary metabolic process	1.42e-05	1.9e-08	45	126	0.357143	1118	7166	0.156015	0	0	YOR001W, YNL135C, YJR060W, YGR134W, YIL038C, YDR404C, YLR006C, YDL160C, YOL012C, YHR081W, YPL062W, YDL020C, YBR097W, YFR001W, YIL036W, YDR285W, YGL066W, YBR189W, YDR432W, YLR240W, YPL254W, YJL184W, YGL133W, YGR252W, YDR382W, YGR072W, YLR116W, YPL042C, YPL129W, YOL115W, YLR289W, YNL098C, YDR174W, YBL024W, YER068W, YKL032C, YDL165W, YDR195W, YPR111W, YGL173C, YBL022C, YCR084C, YCR033W, YOR290C, YCR…
GO:0032786	positive regulation of DNA-templated transcription, elongation	1.52e-05	2.03e-08	10	126	0.0793651	53	7166	0.00739604	0	0	YDL165W, YER068W, YCR093W, YLR240W, YGL173C, YDR432W, YBR097W, YGR252W, YGR134W, YIL038C
GO:0019219	regulation of nucleobase-containing compound metabolic process	1.81e-05	2.42e-08	35	126	0.277778	739	7166	0.103126	0	0	YOR001W, YJR060W, YIL038C, YGR134W, YDR404C, YHR081W, YOL012C, YBR097W, YDL020C, YIL036W, YDR285W, YGL066W, YDR432W, YPL254W, YJL184W, YGL133W, YLR240W, YGR252W, YPL042C, YLR116W, YPL129W, YNL098C, YOL115W, YDR174W, YER068W, YDL165W, YKL032C, YDR195W, YPR111W, YGL173C, YCR084C, YBL022C, YCR033W, YOR290C, YCR093W
GO:0016070	RNA metabolic process	1.84e-05	2.46e-08	54	126	0.428571	1514	7166	0.211275	0	0	YBL024W, YGL173C, YCR084C, YCR093W, YDL165W, YGR072W, YDR151C, YLR116W, YPL042C, YGR252W, YOL115W, YCR063W, YLR192C, YDR174W, YOR308C, YDL020C, YBR189W, YDR432W, YLR240W, YGL133W, YPL254W, YNL135C, YJR060W, YGR134W, YGL174W, YDL047W, YDR404C, YHR077C, YGL135W, YNR004W, YPR111W, YOR290C, YCR033W, YJL023C, YER068W, YKL032C, YDR195W, YER063W, YNL098C, YPL129W, YFR001W, YHR064C, YGL076C, YBR097W, YJR…
GO:0006401	RNA catabolic process	2.14e-05	2.86e-08	16	126	0.126984	167	7166	0.0233045	0	0	YDL160C, YOL115W, YHR081W, YOL012C, YDR404C, YDR151C, YGR072W, YIL038C, YPL042C, YOR001W, YPR111W, YGL173C, YCR093W, YER068W, YDL165W, YHR077C
GO:0010604	positive regulation of macromolecule metabolic process	2.33e-05	3.11e-08	29	126	0.230159	537	7166	0.0749372	0	0	YJL184W, YPL254W, YLR240W, YBR189W, YGL066W, YDR432W, YDR285W, YIL036W, YBR097W, YDL020C, YLR006C, YDL160C, YDR404C, YIL038C, YGR134W, YJR060W, YCR093W, YOR290C, YGL173C, YCR084C, YCR033W, YDL165W, YER068W, YLR289W, YNL098C, YPL042C, YGR072W, YDR382W, YGR252W
GO:0051173	positive regulation of nitrogen compound metabolic process	2.33e-05	3.11e-08	29	126	0.230159	537	7166	0.0749372	0	0	YDR285W, YIL036W, YLR240W, YPL254W, YJL184W, YBR189W, YGL066W, YDR432W, YDL020C, YBR097W, YDR404C, YLR006C, YDL160C, YGR134W, YIL038C, YJR060W, YDL165W, YER068W, YCR093W, YCR084C, YGL173C, YCR033W, YOR290C, YLR289W, YNL098C, YGR252W, YDR382W, YPL042C, YGR072W
GO:0010557	positive regulation of macromolecule biosynthetic process	2.5e-05	3.33e-08	25	126	0.198413	411	7166	0.0573542	0	0	YDR404C, YDL160C, YIL038C, YGR134W, YJR060W, YIL036W, YJL184W, YPL254W, YLR240W, YGL066W, YDR432W, YBR189W, YBR097W, YDL020C, YNL098C, YLR289W, YGR252W, YPL042C, YGR072W, YDL165W, YER068W, YCR093W, YCR084C, YGL173C, YOR290C
GO:0010628	positive regulation of gene expression	2.62e-05	3.5e-08	25	126	0.198413	412	7166	0.0574937	0	0	YCR093W, YOR290C, YGL173C, YCR084C, YDL165W, YER068W, YPL042C, YGR072W, YGR252W, YLR289W, YNL098C, YBR097W, YDL020C, YPL254W, YJL184W, YLR240W, YGL066W, YBR189W, YDR432W, YIL036W, YIL038C, YGR134W, YJR060W, YDL160C, YDR404C
GO:0032784	regulation of DNA-templated transcription, elongation	2.65e-05	3.54e-08	10	126	0.0793651	56	7166	0.00781468	0	0	YIL038C, YGR134W, YBR097W, YGR252W, YLR240W, YCR093W, YDR432W, YGL173C, YDL165W, YER068W
GO:0060255	regulation of macromolecule metabolic process	3.81e-05	5.09e-08	45	126	0.357143	1154	7166	0.161038	0	0	YHR077C, YBL024W, YER068W, YDR195W, YDL165W, YKL032C, YCR033W, YGL173C, YPR111W, YCR084C, YOR290C, YBL022C, YCR093W, YGR252W, YDR382W, YGR072W, YDR151C, YLR116W, YPL042C, YPL129W, YOL115W, YNL098C, YLR289W, YDR174W, YDL020C, YBR097W, YFR001W, YIL036W, YDR285W, YGL066W, YDR432W, YBR189W, YLR240W, YJL184W, YPL254W, YGL133W, YOR001W, YJR060W, YGR134W, YIL038C, YDR404C, YLR006C, YDL160C, YOL012C, YHR…
GO:0006366	transcription by RNA polymerase II	5.23e-05	6.98e-08	29	126	0.230159	557	7166	0.0777282	0	0	YJR060W, YNL135C, YIL038C, YGR134W, YOL012C, YDR404C, YBR097W, YDL020C, YDR432W, YGL066W, YJL184W, YPL254W, YGL133W, YLR240W, YIL036W, YPL042C, YER063W, YGR252W, YDR174W, YPL129W, YOR290C, YGL173C, YCR033W, YCR084C, YCR093W, YER068W, YKL032C, YDL165W, YDR195W
GO:0031328	positive regulation of cellular biosynthetic process	5.56e-05	7.42e-08	25	126	0.198413	428	7166	0.0597265	0	0	YDR404C, YDL160C, YJR060W, YGR134W, YIL038C, YIL036W, YBR189W, YGL066W, YDR432W, YLR240W, YPL254W, YJL184W, YDL020C, YBR097W, YNL098C, YLR289W, YGR252W, YGR072W, YPL042C, YER068W, YDL165W, YCR084C, YGL173C, YOR290C, YCR093W
GO:0009891	positive regulation of biosynthetic process	5.82e-05	7.77e-08	25	126	0.198413	429	7166	0.059866	0	0	YDL165W, YER068W, YCR093W, YGL173C, YOR290C, YCR084C, YNL098C, YLR289W, YGR252W, YPL042C, YGR072W, YIL036W, YLR240W, YJL184W, YPL254W, YBR189W, YGL066W, YDR432W, YDL020C, YBR097W, YDR404C, YDL160C, YGR134W, YIL038C, YJR060W
GO:0031325	positive regulation of cellular metabolic process	0.000100589	1.34e-07	29	126	0.230159	574	7166	0.0801005	0	0	YPL042C, YGR072W, YGR252W, YDR382W, YNL098C, YLR289W, YCR093W, YOR290C, YGL173C, YCR084C, YCR033W, YDL165W, YER068W, YGR134W, YIL038C, YJR060W, YDL160C, YLR006C, YDR404C, YDL020C, YBR097W, YLR240W, YJL184W, YPL254W, YBR189W, YGL066W, YDR432W, YDR285W, YIL036W
GO:0016071	mRNA metabolic process	0.000101599	1.36e-07	22	126	0.174603	349	7166	0.0487022	0	0	YOR001W, YGL174W, YLR116W, YPL042C, YIL038C, YGR072W, YDR151C, YDR404C, YOL012C, YCR063W, YHR081W, YOL115W, YDL160C, YHR077C, YOR308C, YDR195W, YDL165W, YER068W, YCR093W, YPR111W, YGL173C, YDR432W
GO:0019439	aromatic compound catabolic process	0.000131692	1.76e-07	17	126	0.134921	215	7166	0.0300028	0	0	YOR001W, YPL042C, YIL038C, YDR151C, YGR072W, YNL141W, YDR404C, YHR081W, YOL012C, YDL160C, YOL115W, YHR077C, YDL165W, YER068W, YCR093W, YGL173C, YPR111W
GO:0051252	regulation of RNA metabolic process	0.000142355	1.9e-07	31	126	0.246032	654	7166	0.0912643	0	0	YIL036W, YGL066W, YDR432W, YGL133W, YPL254W, YJL184W, YLR240W, YBR097W, YDL020C, YDR404C, YHR081W, YOL012C, YJR060W, YIL038C, YGR134W, YER068W, YKL032C, YDL165W, YDR195W, YGL173C, YPR111W, YCR033W, YOR290C, YCR084C, YCR093W, YPL129W, YNL098C, YDR174W, YGR252W, YPL042C, YLR116W
GO:0009893	positive regulation of metabolic process	0.000145946	1.95e-07	29	126	0.230159	584	7166	0.081496	0	0	YCR093W, YOR290C, YGL173C, YCR033W, YCR084C, YDL165W, YER068W, YPL042C, YGR072W, YDR382W, YGR252W, YLR289W, YNL098C, YBR097W, YDL020C, YPL254W, YJL184W, YLR240W, YGL066W, YDR432W, YBR189W, YDR285W, YIL036W, YIL038C, YGR134W, YJR060W, YDL160C, YLR006C, YDR404C
GO:0048522	positive regulation of cellular process	0.00014755	1.97e-07	33	126	0.261905	728	7166	0.101591	0	0	YDR404C, YDL160C, YLR006C, YJR060W, YGR134W, YIL038C, YIL036W, YDR285W, YDR128W, YDR432W, YGL066W, YBR189W, YLR240W, YJL184W, YPL254W, YDL020C, YBR097W, YBL046W, YLR289W, YNL098C, YGR252W, YDR382W, YGR072W, YPL042C, YER068W, YGR057C, YDR195W, YDL165W, YCR033W, YGL173C, YOR290C, YCR084C, YCR093W
GO:0034655	nucleobase-containing compound catabolic process	0.0001522	2.03e-07	16	126	0.126984	192	7166	0.0267932	0	0	YHR081W, YOL012C, YDL160C, YOL115W, YDR404C, YPL042C, YIL038C, YDR151C, YGR072W, YOR001W, YCR093W, YGL173C, YPR111W, YDL165W, YER068W, YHR077C
GO:0046700	heterocycle catabolic process	0.000183598	2.45e-07	17	126	0.134921	220	7166	0.0307005	0	0	YOR001W, YIL038C, YPL042C, YGR072W, YDR151C, YNL141W, YDR404C, YOL012C, YHR081W, YOL115W, YDL160C, YHR077C, YDL165W, YER068W, YCR093W, YGL173C, YPR111W
GO:0044270	cellular nitrogen compound catabolic process	0.000195988	2.62e-07	17	126	0.134921	221	7166	0.0308401	0	0	YHR077C, YGL173C, YPR111W, YCR093W, YER068W, YDL165W, YGR072W, YDR151C, YPL042C, YIL038C, YOR001W, YOL115W, YDL160C, YOL012C, YHR081W, YNL141W, YDR404C
GO:0010629	negative regulation of gene expression	0.000281732	3.76e-07	24	126	0.190476	433	7166	0.0604242	0	0	YGR072W, YDR151C, YPL042C, YOL115W, YHR077C, YER068W, YDL165W, YKL032C, YDR195W, YCR084C, YGL173C, YPR111W, YCR093W, YOR001W, YJR060W, YIL038C, YDR404C, YDL160C, YOL012C, YHR081W, YDL020C, YFR001W, YDR432W, YGL133W
GO:1901361	organic cyclic compound catabolic process	0.000326105	4.35e-07	17	126	0.134921	229	7166	0.0319565	0	0	YOR001W, YIL038C, YPL042C, YDR151C, YGR072W, YDR404C, YNL141W, YHR081W, YOL012C, YDL160C, YOL115W, YHR077C, YDL165W, YER068W, YCR093W, YGL173C, YPR111W
GO:0048518	positive regulation of biological process	0.000346126	4.62e-07	33	126	0.261905	755	7166	0.105359	0	0	YGR252W, YDR382W, YGR072W, YPL042C, YNL098C, YLR289W, YER068W, YGR057C, YDR195W, YDL165W, YOR290C, YGL173C, YCR033W, YCR084C, YCR093W, YJR060W, YGR134W, YIL038C, YDR404C, YDL160C, YLR006C, YDL020C, YBR097W, YBL046W, YIL036W, YDR285W, YDR128W, YDR432W, YGL066W, YBR189W, YLR240W, YJL184W, YPL254W
GO:0002181	cytoplasmic translation	0.000349553	4.67e-07	16	126	0.126984	204	7166	0.0284678	0	0	YMR121C, YGL135W, YGL076C, YHR064C, YBR191W, YBR084C-A, YPR043W, YIL018W, YJL189W, YDR382W, YDL075W, YHR010W, YDL133C-A, YNL302C, YLR192C, YGR027C
GO:0090304	nucleic acid metabolic process	0.000430152	5.74e-07	57	126	0.452381	1798	7166	0.250907	0	0	YBL024W, YCR093W, YGL173C, YCR084C, YDL165W, YLR116W, YPL042C, YGR072W, YDR151C, YGR252W, YCR063W, YLR192C, YDR174W, YOL115W, YOR308C, YDL020C, YLR240W, YPL254W, YGL133W, YBR189W, YDR432W, YGR134W, YGL174W, YNL135C, YJR060W, YDL047W, YJL164C, YDR404C, YNR004W, YHR077C, YGL135W, YBL022C, YPR111W, YCR033W, YOR290C, YJL023C, YKL032C, YDR195W, YER068W, YER063W, YNL098C, YPL129W, YFR001W, YBR097W, YHR…
GO:0050794	regulation of cellular process	0.000489707	6.54e-07	53	126	0.420635	1616	7166	0.225509	0	0	YDR382W, YAL047C, YPL129W, YNL098C, YDR264C, YER068W, YKL032C, YDR195W, YBL022C, YPR111W, YCR033W, YOR290C, YOR001W, YIL038C, YDL160C, YLR006C, YHR081W, YOL012C, YBR097W, YFR001W, YBL046W, YIL036W, YDR285W, YGL066W, YDR128W, YJL184W, YGR252W, YGR072W, YPL042C, YLR116W, YLR289W, YOL115W, YDR174W, YBL024W, YGR057C, YDL165W, YCR084C, YGL173C, YCR093W, YJL164C, YER110C, YDL047W, YJR060W, YNL135C, YGR…
GO:0044267	cellular protein metabolic process	0.00049061	6.55e-07	56	126	0.444444	1757	7166	0.245186	0	0	YLR289W, YMR119W, YNL302C, YIL093C, YLR192C, YGR027C, YGR072W, YPL042C, YGR252W, YGL173C, YCR093W, YJL189W, YDL165W, YBL024W, YBR191W, YDL133C-A, YDR404C, YNL135C, YJL164C, YDL047W, YDL075W, YHR010W, YBR189W, YDR432W, YLR240W, YPL254W, YML013W, YPL129W, YDR382W, YCR033W, YPR111W, YBL022C, YBR084C-A, YDR264C, YER068W, YPR043W, YDL090C, YDR195W, YMR121C, YGL135W, YNL155W, YDL160C, YLR006C, YNL032W,…
GO:0006357	regulation of transcription by RNA polymerase II	0.000541615	7.23e-07	25	126	0.198413	482	7166	0.0672621	0	0	YKL032C, YDL165W, YER068W, YCR093W, YOR290C, YGL173C, YCR033W, YCR084C, YGR252W, YPL042C, YPL129W, YDR174W, YDL020C, YBR097W, YIL036W, YLR240W, YJL184W, YPL254W, YGL133W, YDR432W, YGL066W, YGR134W, YIL038C, YJR060W, YOL012C
GO:0044260	cellular macromolecule metabolic process	0.000579408	7.74e-07	76	126	0.603175	2788	7166	0.389059	0.0005	0.02	YBL024W, YBR191W, YGL173C, YCR084C, YCR093W, YJL189W, YDL165W, YGR072W, YDR151C, YPL042C, YGR252W, YOL115W, YMR119W, YLR289W, YNL302C, YIL093C, YLR192C, YDR174W, YGR027C, YDL020C, YBR189W, YDR432W, YLR240W, YGL133W, YPL254W, YML013W, YNL135C, YJR060W, YGR134W, YJL164C, YDL075W, YDL047W, YHR010W, YDL133C-A, YDR404C, YMR121C, YGL135W, YHR077C, YNR004W, YNL155W, YPR111W, YOR290C, YCR033W, YBL022C, Y…
GO:0006368	transcription elongation from RNA polymerase II promoter	0.000663269	8.86e-07	11	126	0.0873016	97	7166	0.0135361	0.0005	0.02	YER068W, YDL165W, YGL173C, YDR432W, YCR093W, YLR240W, YBR097W, YGR252W, YER063W, YGR134W, YIL038C
GO:0043170	macromolecule metabolic process	0.000725113	9.68e-07	84	126	0.666667	3252	7166	0.45381	0.0005	0.02	YBL024W, YBR191W, YGL173C, YCR084C, YCR093W, YJL189W, YDL165W, YDR151C, YGR072W, YPL042C, YLR116W, YGR252W, YLR289W, YMR119W, YOL115W, YLR192C, YIL093C, YNL302C, YDR174W, YCR063W, YGR027C, YOR308C, YDL020C, YDR432W, YBR189W, YPL254W, YGL133W, YLR240W, YML013W, YJR060W, YNL135C, YGR134W, YGL174W, YJL164C, YHR010W, YDL047W, YDL075W, YDL133C-A, YDR404C, YDR395W, YMR121C, YGL135W, YHR077C, YNR004W, Y…
GO:0051254	positive regulation of RNA metabolic process	0.000883136	1.18e-06	21	126	0.166667	364	7166	0.0507954	0.0005	0.02	YNL098C, YDR404C, YJR060W, YIL038C, YPL042C, YGR134W, YGR252W, YDR432W, YGL066W, YOR290C, YGL173C, YCR084C, YPL254W, YJL184W, YLR240W, YCR093W, YIL036W, YER068W, YDL165W, YBR097W, YDL020C
GO:0045935	positive regulation of nucleobase-containing compound metabolic process	0.000976652	1.3e-06	22	126	0.174603	398	7166	0.0555401	0.0004	0.02	YIL036W, YER068W, YDL165W, YDR285W, YGL066W, YDR432W, YGL173C, YOR290C, YCR084C, YPL254W, YJL184W, YLR240W, YCR093W, YBR097W, YDL020C, YDR404C, YNL098C, YGR252W, YJR060W, YIL038C, YPL042C, YGR134W
GO:0019538	protein metabolic process	0.00101534	1.36e-06	58	126	0.460317	1891	7166	0.263885	0.0004	0.02	YIL038C, YNL032W, YDL160C, YLR006C, YBR173C, YBL046W, YFR001W, YBR097W, YHR064C, YGL076C, YPR024W, YMR214W, YBR106W, YJL184W, YGL066W, YIL018W, YDR285W, YDR382W, YPL129W, YMR121C, YNL155W, YGL135W, YBR084C-A, YPR111W, YBL022C, YCR033W, YDR195W, YDL090C, YPR043W, YDR264C, YER068W, YNL135C, YHR010W, YDL047W, YDL075W, YJL164C, YDL133C-A, YDR404C, YPL254W, YLR240W, YBR189W, YDR432W, YML013W, YPL042C,…
GO:0050789	regulation of biological process	0.00102249	1.37e-06	55	126	0.436508	1747	7166	0.24379	0.0004	0.02	YBR097W, YBL046W, YFR001W, YDR285W, YIL036W, YJL184W, YGL066W, YDR128W, YOR001W, YIL038C, YHR081W, YOL012C, YDL160C, YLR006C, YHR077C, YKL032C, YDR195W, YER068W, YDR264C, YPR111W, YOR290C, YCR033W, YBL022C, YDR382W, YAL047C, YPL129W, YNL098C, YDL020C, YPL062W, YPL254W, YGL133W, YLR240W, YBR189W, YDR432W, YDL047W, YJL164C, YER110C, YGR134W, YJR060W, YNL135C, YDR404C, YBL024W, YDL165W, YGR057C, YCR…
GO:0006807	nitrogen compound metabolic process	0.00113713	1.52e-06	91	126	0.722222	3697	7166	0.515908	0.0008	0.04	YLR372W, YBR189W, YDL020C, YDR404C, YDL133C-A, YJL164C, YHR010W, YDL047W, YDL075W, YJR060W, YDL165W, YJL196C, YNL141W, YLR289W, YMR119W, YOL115W, YLR192C, YDR151C, YOL064C, YGR072W, YIL036W, YGL066W, YJL184W, YMR214W, YDR083W, YHR064C, YBR097W, YJR073C, YFR001W, YBL046W, YDL160C, YHR081W, YOR001W, YIL038C, YER068W, YDR195W, YBR084C-A, YGL135W, YHR077C, YNL155W, YNL098C, YER063W, YDL124W, YML013W,…
GO:0044271	cellular nitrogen compound biosynthetic process	0.00141549	1.89e-06	56	126	0.444444	1812	7166	0.252861	0.0008	0.04	YGR134W, YJR060W, YNL135C, YHR010W, YDL075W, YDL133C-A, YDR404C, YDL020C, YGL133W, YPL254W, YLR240W, YBR189W, YDR432W, YPL042C, YGR072W, YGR252W, YDR174W, YIL093C, YNL302C, YLR192C, YLR289W, YPR069C, YGR027C, YNL141W, YBL024W, YBR191W, YCR093W, YCR084C, YGL173C, YDL165W, YJL189W, YDR377W, YIL038C, YOL012C, YDL160C, YFR001W, YBR097W, YHR064C, YGL076C, YJL184W, YGL066W, YIL018W, YIL036W, YDR382W, Y…
GO:0045893	positive regulation of transcription, DNA-templated	0.00145659	1.94e-06	20	126	0.15873	344	7166	0.0480045	0.0008	0.04	YNL098C, YGR252W, YGR134W, YIL038C, YPL042C, YJR060W, YDL165W, YER068W, YIL036W, YLR240W, YCR093W, YPL254W, YJL184W, YGL173C, YCR084C, YOR290C, YDR432W, YGL066W, YDL020C, YBR097W
GO:1902680	positive regulation of RNA biosynthetic process	0.00145659	1.94e-06	20	126	0.15873	344	7166	0.0480045	0.0008	0.04	YGR252W, YGR134W, YPL042C, YIL038C, YJR060W, YNL098C, YDL020C, YBR097W, YDL165W, YER068W, YIL036W, YCR093W, YLR240W, YJL184W, YPL254W, YOR290C, YGL173C, YCR084C, YDR432W, YGL066W
GO:1903508	positive regulation of nucleic acid-templated transcription	0.00145659	1.94e-06	20	126	0.15873	344	7166	0.0480045	0.0008	0.04	YIL036W, YER068W, YDL165W, YGL066W, YDR432W, YCR084C, YGL173C, YOR290C, YJL184W, YPL254W, YLR240W, YCR093W, YBR097W, YDL020C, YNL098C, YGR252W, YJR060W, YPL042C, YIL038C, YGR134W
GO:0031326	regulation of cellular biosynthetic process	0.00174059	2.32e-06	35	126	0.277778	890	7166	0.124198	0.0008	0.04	YPL129W, YDR174W, YNL098C, YLR289W, YGR252W, YPL042C, YGR072W, YDL165W, YKL032C, YER068W, YCR093W, YOR290C, YGL173C, YCR084C, YCR033W, YBL024W, YDR404C, YOL012C, YDL160C, YIL038C, YGR134W, YJR060W, YNL135C, YIL036W, YPL254W, YJL184W, YGL133W, YLR240W, YDR432W, YGL066W, YBR189W, YBR097W, YDL020C, YPL062W, YFR001W
GO:0009889	regulation of biosynthetic process	0.00183393	2.45e-06	35	126	0.277778	892	7166	0.124477	0.0007	0.04	YPL042C, YGR072W, YGR252W, YDR174W, YLR289W, YNL098C, YPL129W, YBL024W, YCR093W, YCR084C, YGL173C, YCR033W, YOR290C, YKL032C, YDL165W, YER068W, YGR134W, YIL038C, YNL135C, YJR060W, YOL012C, YDL160C, YDR404C, YFR001W, YDL020C, YBR097W, YPL062W, YLR240W, YJL184W, YPL254W, YGL133W, YGL066W, YBR189W, YDR432W, YIL036W
GO:0044265	cellular macromolecule catabolic process	0.00186799	2.49e-06	23	126	0.18254	447	7166	0.0623779	0.0007	0.04	YNL155W, YHR077C, YPR024W, YCR093W, YMR214W, YPR111W, YGL173C, YBL022C, YML013W, YDL165W, YER068W, YIL038C, YPL042C, YGR072W, YDR151C, YOR001W, YOL012C, YHR081W, YOL115W, YDL160C, YMR119W, YDR404C, YBR173C
GO:0006354	DNA-templated transcription, elongation	0.00195352	2.61e-06	11	126	0.0873016	108	7166	0.0150712	0.0007	0.04	YGR252W, YER063W, YGR134W, YIL038C, YER068W, YDL165W, YGL173C, YDR432W, YCR093W, YLR240W, YBR097W
GO:0034641	cellular nitrogen compound metabolic process	0.00209034	2.79e-06	75	126	0.595238	2813	7166	0.392548	0.0007	0.04	YFR001W, YBR097W, YHR064C, YGL076C, YDR083W, YJL184W, YJR055W, YGL066W, YDR285W, YIL018W, YIL036W, YIL038C, YOR001W, YOL012C, YHR081W, YDL160C, YMR121C, YNR004W, YGL135W, YHR077C, YPR111W, YCR033W, YOR290C, YBL022C, YJL023C, YBR084C-A, YPR043W, YDR195W, YKL032C, YER068W, YDL124W, YDR382W, YER063W, YNL098C, YPL129W, YOR308C, YDL020C, YLR240W, YGL133W, YPL254W, YBR189W, YDR432W, YGL174W, YGR134W, Y…
GO:0010605	negative regulation of macromolecule metabolic process	0.00234453	3.13e-06	25	126	0.198413	522	7166	0.072844	0.0007	0.04	YOR001W, YJR060W, YIL038C, YDR404C, YDL160C, YOL012C, YHR081W, YDL020C, YFR001W, YDR285W, YDR432W, YGL133W, YGR072W, YDR151C, YPL042C, YOL115W, YHR077C, YER068W, YDR195W, YKL032C, YDL165W, YCR084C, YPR111W, YGL173C, YCR093W
GO:0065007	biological regulation	0.00272695	3.64e-06	62	126	0.492063	2145	7166	0.29933	0.0007	0.04	YDR174W, YOL115W, YLR289W, YLR116W, YPL042C, YGR072W, YDR151C, YGR252W, YCR093W, YCR084C, YGL173C, YDL165W, YGR057C, YEL031W, YBL024W, YGR020C, YDR404C, YGR134W, YNL135C, YLR447C, YJR060W, YDL075W, YDL047W, YER110C, YJL164C, YLR240W, YPL254W, YGL133W, YBR189W, YDR432W, YDR524C, YDL020C, YPL062W, YEL051W, YNL098C, YPL129W, YAL047C, YDR382W, YOR290C, YPR111W, YCR033W, YBL022C, YKL032C, YDR195W, YER…
GO:0045944	positive regulation of transcription by RNA polymerase II	0.00308979	4.13e-06	18	126	0.142857	299	7166	0.0417248	0.0007	0.04	YPL042C, YIL038C, YGR134W, YJR060W, YGR252W, YBR097W, YDL020C, YJL184W, YCR093W, YLR240W, YDR432W, YGL066W, YGL173C, YCR084C, YOR290C, YDL165W, YIL036W, YER068W
GO:0006351	transcription, DNA-templated	0.00391138	5.22e-06	30	126	0.238095	723	7166	0.100893	0.0007	0.04	YDR404C, YOL012C, YNL135C, YJR060W, YGR134W, YIL038C, YIL036W, YDR432W, YGL066W, YLR240W, YJL184W, YPL254W, YGL133W, YDL020C, YBR097W, YPL129W, YNL098C, YDR174W, YGR252W, YER063W, YPL042C, YER068W, YDL165W, YDR195W, YKL032C, YOR290C, YGL173C, YCR033W, YCR084C, YCR093W
GO:0097659	nucleic acid-templated transcription	0.00391138	5.22e-06	30	126	0.238095	723	7166	0.100893	0.0006	0.04	YNL135C, YJR060W, YGR134W, YIL038C, YOL012C, YDR404C, YDL020C, YBR097W, YGL066W, YDR432W, YLR240W, YPL254W, YGL133W, YJL184W, YIL036W, YPL042C, YGR252W, YER063W, YNL098C, YDR174W, YPL129W, YGL173C, YCR084C, YCR033W, YOR290C, YCR093W, YER068W, YKL032C, YDL165W, YDR195W
GO:2000112	regulation of cellular macromolecule biosynthetic process	0.0043506	5.81e-06	33	126	0.261905	845	7166	0.117918	0.0006	0.04	YBL024W, YCR093W, YCR033W, YGL173C, YCR084C, YOR290C, YDL165W, YKL032C, YER068W, YPL042C, YGR072W, YGR252W, YDR174W, YLR289W, YNL098C, YPL129W, YFR001W, YDL020C, YBR097W, YLR240W, YPL254W, YJL184W, YGL133W, YGL066W, YBR189W, YDR432W, YIL036W, YGR134W, YIL038C, YJR060W, YOL012C, YDL160C, YDR404C
GO:0071704	organic substance metabolic process	0.00436523	5.83e-06	96	126	0.761905	4100	7166	0.572146	0.0006	0.04	YDR382W, YPL129W, YML008C, YDR395W, YMR121C, YNR004W, YBL022C, YPR111W, YCR033W, YOR290C, YJL023C, YDR264C, YPR043W, YKL032C, YDL090C, YLR006C, YOL012C, YNL032W, YBR173C, YOR040W, YPR024W, YGL076C, YJR055W, YBR106W, YIL018W, YDR285W, YLR116W, YPL042C, YGR252W, YDR533C, YPR069C, YCR063W, YIL093C, YNL302C, YDR174W, YGR027C, YBL024W, YBR191W, YGL173C, YCR084C, YCR093W, YDR377W, YJL189W, YNL135C, YGR…
GO:0032774	RNA biosynthetic process	0.0043747	5.84e-06	30	126	0.238095	727	7166	0.101451	0.0006	0.04	YOL012C, YDR404C, YNL135C, YJR060W, YGR134W, YIL038C, YGL066W, YDR432W, YLR240W, YPL254W, YJL184W, YGL133W, YIL036W, YDL020C, YBR097W, YNL098C, YDR174W, YPL129W, YPL042C, YGR252W, YER063W, YGL173C, YCR033W, YOR290C, YCR084C, YCR093W, YER068W, YDR195W, YDL165W, YKL032C
GO:0010556	regulation of macromolecule biosynthetic process	0.00547267	7.31e-06	33	126	0.261905	854	7166	0.119174	0.0006	0.04	YBL024W, YER068W, YDL165W, YKL032C, YGL173C, YOR290C, YCR084C, YCR033W, YCR093W, YGR252W, YGR072W, YPL042C, YPL129W, YNL098C, YLR289W, YDR174W, YBR097W, YDL020C, YFR001W, YIL036W, YDR432W, YGL066W, YBR189W, YJL184W, YPL254W, YGL133W, YLR240W, YJR060W, YIL038C, YGR134W, YDR404C, YDL160C, YOL012C
GO:0009057	macromolecule catabolic process	0.00557828	7.45e-06	23	126	0.18254	477	7166	0.0665643	0.0006	0.04	YNL155W, YPR024W, YHR077C, YDL165W, YML013W, YER068W, YMR214W, YCR093W, YBL022C, YGL173C, YPR111W, YOR001W, YIL038C, YPL042C, YDR151C, YGR072W, YBR173C, YDR404C, YHR081W, YOL012C, YDL160C, YMR119W, YOL115W
GO:0006139	nucleobase-containing compound metabolic process	0.00662192	8.84e-06	59	126	0.468254	2047	7166	0.285654	0.0006	0.04	YCR033W, YPR111W, YOR290C, YBL022C, YJL023C, YKL032C, YDR195W, YER068W, YNR004W, YGL135W, YHR077C, YNL098C, YPL129W, YER063W, YDR083W, YJL184W, YJR055W, YGL066W, YDR285W, YIL036W, YFR001W, YBR097W, YHR064C, YGL076C, YOL012C, YHR081W, YDL160C, YIL038C, YOR001W, YCR093W, YCR084C, YGL173C, YDL165W, YDR377W, YBL024W, YCR063W, YLR192C, YDR174W, YOL115W, YNL141W, YLR116W, YPL042C, YGR072W, YDR151C, YGR…
GO:0008152	metabolic process	0.00724103	9.67e-06	98	126	0.777778	4264	7166	0.595032	0.0006	0.04	YDR151C, YGR072W, YOL064C, YNL141W, YLR289W, YMR119W, YOL115W, YLR192C, YJL196C, YDL165W, YJL164C, YHR010W, YDL075W, YDL047W, YJR060W, YDR404C, YDL133C-A, YPL062W, YDL020C, YLR372W, YBR189W, YER063W, YDL124W, YNL098C, YGL135W, YHR077C, YNL155W, YER068W, YDR195W, YBR084C-A, YOR001W, YIL038C, YDL160C, YHR081W, YHR064C, YBR097W, YJR073C, YFR001W, YBL046W, YIL036W, YGL066W, YJL184W, YMR214W, YDR083W,…
GO:0044248	cellular catabolic process	0.00740849	9.89e-06	34	126	0.269841	907	7166	0.12657	0.0006	0.04	YIL038C, YJL164C, YOR001W, YDL160C, YHR081W, YOL012C, YBR173C, YDR404C, YOR040W, YPR024W, YBR097W, YMR214W, YLR240W, YML013W, YDR151C, YGR072W, YPL042C, YDR533C, YMR119W, YNL098C, YIL098C, YOL115W, YDR174W, YNL141W, YMR121C, YHR077C, YNL155W, YGL173C, YBL022C, YPR111W, YOR290C, YCR093W, YER068W, YDL165W
GO:0044237	cellular metabolic process	0.00809371	1.08e-05	96	126	0.761905	4144	7166	0.578286	0.0006	0.04	YPR043W, YKL032C, YDL090C, YDR264C, YPR111W, YCR033W, YOR290C, YBL022C, YJL023C, YNR004W, YMR121C, YPL129W, YML008C, YIL098C, YDR382W, YIL018W, YDR285W, YJR055W, YPR024W, YGL076C, YOR040W, YBR173C, YOL012C, YNL032W, YLR006C, YJL189W, YDR377W, YCR093W, YGL173C, YCR084C, YBR191W, YBL024W, YGR027C, YCR063W, YIL093C, YDR174W, YNL302C, YPR069C, YGR252W, YDR533C, YLR116W, YPL042C, YCR095C, YML013W, YLR…
GO:0009056	catabolic process	0.00868025	1.16e-05	36	126	0.285714	997	7166	0.139129	0.0006	0.04	YOR040W, YBR097W, YPR024W, YLR240W, YMR214W, YML013W, YIL038C, YOR001W, YJL164C, YOL012C, YHR081W, YNL032W, YDL160C, YDR404C, YBR173C, YMR121C, YNL155W, YHR077C, YCR093W, YGL173C, YPR111W, YBL022C, YOR290C, YDL165W, YER068W, YPL042C, YGR072W, YOL064C, YDR151C, YDR533C, YDR174W, YIL098C, YOL115W, YNL098C, YMR119W, YNL141W
GO:0009892	negative regulation of metabolic process	0.00922987	1.23e-05	25	126	0.198413	564	7166	0.078705	0.0005	0.04	YPL042C, YGR072W, YDR151C, YOL115W, YHR077C, YCR093W, YCR084C, YGL173C, YPR111W, YKL032C, YDR195W, YDL165W, YER068W, YIL038C, YJR060W, YOR001W, YOL012C, YHR081W, YDL160C, YDR404C, YFR001W, YDL020C, YGL133W, YDR432W, YDR285W

## Sheet: 188-RTT
188-RTT
GOID	TERM	CORRECTED_PVALUE	UNCORRECTED_PVALUE	NUM_LIST_ANNOTATIONS	LIST_SIZE	Fraction of subset	TOTAL_NUM_ANNOTATIONS	POPULATION_SIZE	Fraction of genome	FDR_RATE	EXPECTED_FALSE_POSITIVES	ANNOTATED_GENES
GO:0000725	recombinational repair	1.11e-11	2.1e-14	14	62	0.225806	92	7166	0.0128384	0	0	YNL250W, YLL002W, YGL175C, YGL163C, YER095W, YMR190C, YOR144C, YDL074C, YMR224C, YDR363W, YDR076W, YGL058W, YPR164W, YDR004W
GO:0006281	DNA repair	1.86e-11	3.54e-14	21	62	0.33871	307	7166	0.0428412	0	0	YGL163C, YER095W, YLL002W, YNL250W, YGL175C, YOR123C, YCR066W, YHR154W, YOR144C, YMR190C, YJL047C, YHR031C, YDR076W, YGL058W, YDL074C, YMR224C, YDR363W, YDR004W, YLR418C, YPR164W, YKL113C
GO:0006974	cellular response to DNA damage stimulus	2.84e-11	5.39e-14	22	62	0.354839	354	7166	0.0493999	0	0	YMR190C, YOR039W, YJL047C, YCR066W, YOR123C, YOR144C, YHR154W, YNL250W, YLL002W, YGL175C, YGL163C, YER095W, YKL113C, YPR164W, YLR418C, YDR004W, YDL074C, YMR224C, YDR363W, YHR031C, YGL058W, YDR076W
GO:0006302	double-strand break repair	4.09e-10	7.75e-13	15	62	0.241935	145	7166	0.0202344	0	0	YDR004W, YKL113C, YDR076W, YGL058W, YDR363W, YMR224C, YDL074C, YHR154W, YOR144C, YMR190C, YER095W, YGL163C, YGL175C, YNL250W, YLL002W
GO:0000724	double-strand break repair via homologous recombination	1.83e-09	3.48e-12	12	62	0.193548	83	7166	0.0115825	0	0	YOR144C, YMR190C, YER095W, YGL163C, YGL175C, YLL002W, YDR004W, YDR076W, YGL058W, YDR363W, YMR224C, YDL074C
GO:0051276	chromosome organization	3.92e-09	7.44e-12	25	62	0.403226	608	7166	0.0848451	0	0	YGL058W, YOR038C, YLR418C, YKL113C, YGL163C, YLL002W, YLR113W, YOR123C, YMR219W, YOR144C, YHR031C, YNL206C, YDL074C, YOR355W, YDR363W, YMR224C, YDR004W, YKL062W, YCL010C, YER095W, YNL250W, YGL175C, YCR066W, YJR140C, YMR190C
GO:0090304	nucleic acid metabolic process	5.1e-09	9.67e-12	41	62	0.66129	1798	7166	0.250907	0	0	YGL058W, YKL113C, YLR418C, YOR038C, YCR106W, YGL163C, YLR113W, YLL002W, YOR144C, YOR123C, YKL043W, YJL047C, YDR076W, YNL206C, YHR031C, YMR224C, YDR363W, YGR180C, YPL049C, YDL074C, YDR004W, YGL105W, YDR364C, YPR164W, YCL010C, YKL062W, YER095W, YBR061C, YGL175C, YNR010W, YNL250W, YCR087C-A, YHR154W, YMR116C, YDR156W, YCR066W, YNL199C, YNR009W, YMR190C, YJR140C, YOR039W
GO:0019219	regulation of nucleobase-containing compound metabolic process	6.39e-09	1.21e-11	27	62	0.435484	739	7166	0.103126	0	0	YLL002W, YLR113W, YGL163C, YCR106W, YKL043W, YOR123C, YOR038C, YLR418C, YCR087C-A, YNR010W, YNL250W, YGL175C, YOR039W, YJR140C, YMR190C, YNR009W, YNL199C, YHR154W, YMR116C, YDL074C, YPL049C, YDR363W, YMR224C, YHR031C, YNL206C, YKL062W, YCL010C
GO:0033554	cellular response to stress	1.53e-08	2.91e-11	27	62	0.435484	767	7166	0.107033	0	0	YGL058W, YLR418C, YKL113C, YLL002W, YLR113W, YGL163C, YNR031C, YJL047C, YOR123C, YOR144C, YDL074C, YMR224C, YDR363W, YHR031C, YDR076W, YKL062W, YPR164W, YJL128C, YDR004W, YNL250W, YGL175C, YER095W, YOR039W, YMR190C, YCR066W, YHR154W, YMR116C
GO:0006259	DNA metabolic process	2.47e-08	4.69e-11	23	62	0.370968	548	7166	0.0764722	0	0	YHR031C, YGL058W, YDR076W, YDL074C, YDR363W, YMR224C, YGR180C, YDR004W, YPR164W, YKL113C, YLR418C, YGL163C, YER095W, YLL002W, YNL250W, YLR113W, YGL175C, YCR066W, YOR123C, YOR144C, YHR154W, YMR190C, YJL047C
GO:0006950	response to stress	7.69e-08	1.46e-10	27	62	0.435484	822	7166	0.114708	0	0	YLR113W, YLL002W, YGL163C, YNR031C, YJL047C, YOR144C, YOR123C, YGL058W, YLR418C, YKL113C, YGL175C, YNL250W, YER095W, YOR039W, YMR190C, YMR116C, YHR154W, YCR066W, YMR224C, YDR363W, YDL074C, YDR076W, YHR031C, YPR164W, YKL062W, YDR004W, YJL128C
GO:0006310	DNA recombination	1.55e-07	2.93e-10	16	62	0.258065	257	7166	0.0358638	0	0	YMR190C, YOR144C, YNL250W, YLL002W, YGL175C, YGL163C, YER095W, YKL113C, YPR164W, YLR418C, YDR004W, YDL074C, YMR224C, YDR363W, YGL058W, YDR076W
GO:0006725	cellular aromatic compound metabolic process	3.31e-07	6.28e-10	42	62	0.677419	2132	7166	0.297516	0	0	YMR190C, YJR140C, YOR039W, YNL199C, YNR009W, YDR156W, YCR066W, YHR154W, YMR116C, YNR010W, YNL250W, YCR087C-A, YBR061C, YGL175C, YMR110C, YER095W, YKL062W, YDR364C, YCL010C, YPR164W, YDR004W, YGL105W, YDL074C, YDR363W, YMR224C, YGR180C, YPL049C, YNL206C, YHR031C, YDR076W, YJL047C, YKL043W, YOR123C, YOR144C, YLL002W, YLR113W, YGL163C, YCR106W, YOR038C, YKL113C, YLR418C, YGL058W
GO:0065007	biological regulation	4.08e-07	7.73e-10	42	62	0.677419	2145	7166	0.29933	0	0	YGL175C, YNR010W, YNL250W, YCR087C-A, YER095W, YNL199C, YNR009W, YMR190C, YJR140C, YOR039W, YHR154W, YMR116C, YDR156W, YMR224C, YDR363W, YPL049C, YDL074C, YFL050C, YNL206C, YHR031C, YCL010C, YPR164W, YKL062W, YDR004W, YGL105W, YDR200C, YJL128C, YLR113W, YLL002W, YGL163C, YCR106W, YJL047C, YGR110W, YKL043W, YNR031C, YOR144C, YOR123C, YGL058W, YLR418C, YOR038C, YML016C, YBR132C
GO:0006139	nucleobase-containing compound metabolic process	4.21e-07	7.98e-10	41	62	0.66129	2047	7166	0.285654	0	0	YKL043W, YJL047C, YOR123C, YOR144C, YLL002W, YLR113W, YCR106W, YGL163C, YOR038C, YKL113C, YLR418C, YGL058W, YMR190C, YJR140C, YOR039W, YNL199C, YNR009W, YDR156W, YCR066W, YMR116C, YHR154W, YNR010W, YNL250W, YCR087C-A, YBR061C, YGL175C, YER095W, YKL062W, YPR164W, YDR364C, YCL010C, YDR004W, YGL105W, YDL074C, YMR224C, YDR363W, YGR180C, YPL049C, YNL206C, YHR031C, YDR076W
GO:0006312	mitotic recombination	6e-07	1.14e-09	9	62	0.145161	58	7166	0.00809378	0	0	YGL163C, YGL058W, YER095W, YNL250W, YDL074C, YGL175C, YDR004W, YMR190C, YKL113C
GO:1901360	organic cyclic compound metabolic process	1.16e-06	2.2e-09	42	62	0.677419	2212	7166	0.30868	0	0	YJL047C, YKL043W, YOR123C, YOR144C, YLL002W, YLR113W, YCR106W, YGL163C, YOR038C, YLR418C, YKL113C, YGL058W, YOR039W, YJR140C, YMR190C, YNR009W, YNL199C, YDR156W, YCR066W, YMR116C, YHR154W, YCR087C-A, YNR010W, YNL250W, YGL175C, YBR061C, YMR110C, YER095W, YKL062W, YCL010C, YDR364C, YPR164W, YGL105W, YDR004W, YDL074C, YGR180C, YPL049C, YDR363W, YMR224C, YHR031C, YNL206C, YDR076W
GO:0010526	negative regulation of transposition, RNA-mediated	1.19e-06	2.26e-09	5	62	0.0806452	8	7166	0.00111638	0	0	YJL047C, YPR164W, YLL002W, YHR154W, YOR144C
GO:0010529	negative regulation of transposition	1.19e-06	2.26e-09	5	62	0.0806452	8	7166	0.00111638	0	0	YHR154W, YOR144C, YLL002W, YJL047C, YPR164W
GO:0000723	telomere maintenance	1.24e-06	2.35e-09	10	62	0.16129	86	7166	0.0120011	0	0	YDL074C, YNL250W, YGL175C, YMR224C, YHR031C, YGL163C, YER095W, YGL058W, YMR190C, YDR004W
GO:0060249	anatomical structure homeostasis	1.24e-06	2.35e-09	10	62	0.16129	86	7166	0.0120011	0	0	YGL058W, YER095W, YHR031C, YGL163C, YMR224C, YGL175C, YNL250W, YDL074C, YDR004W, YMR190C
GO:0045003	double-strand break repair via synthesis-dependent strand annealing	1.29e-06	2.45e-09	6	62	0.0967742	16	7166	0.00223277	0	0	YMR224C, YGL175C, YGL163C, YER095W, YDR076W, YDR004W
GO:0046483	heterocycle metabolic process	2.16e-06	4.1e-09	41	62	0.66129	2151	7166	0.300167	0	0	YDR364C, YPR164W, YCL010C, YKL062W, YDR004W, YGL105W, YMR224C, YDR363W, YPL049C, YGR180C, YDL074C, YDR076W, YNL206C, YHR031C, YNL199C, YNR009W, YMR190C, YJR140C, YOR039W, YHR154W, YMR116C, YDR156W, YCR066W, YGL175C, YBR061C, YNL250W, YNR010W, YCR087C-A, YER095W, YKL113C, YLR418C, YOR038C, YGL058W, YJL047C, YKL043W, YOR144C, YOR123C, YLR113W, YLL002W, YCR106W, YGL163C
GO:0048523	negative regulation of cellular process	3.13e-06	5.94e-09	22	62	0.354839	637	7166	0.088892	0	0	YLR418C, YPR164W, YOR038C, YGL058W, YNL206C, YPL049C, YDR363W, YMR224C, YDL074C, YMR116C, YHR154W, YOR144C, YNR009W, YJL047C, YNL199C, YJR140C, YMR190C, YLR113W, YCR087C-A, YNR010W, YNL250W, YLL002W
GO:0050896	response to stimulus	4.88e-06	9.26e-09	31	62	0.5	1294	7166	0.180575	0	0	YLL002W, YLR113W, YGL163C, YCR106W, YJL047C, YNR031C, YOR123C, YOR144C, YGL058W, YKL113C, YLR418C, YBR132C, YNL250W, YGL175C, YER095W, YMR190C, YOR039W, YCR066W, YMR116C, YHR154W, YDL074C, YDR363W, YMR224C, YPL049C, YHR031C, YDR076W, YKL062W, YPR164W, YDR200C, YJL128C, YDR004W
GO:0051716	cellular response to stimulus	5e-06	9.48e-09	29	62	0.467742	1138	7166	0.158805	0	0	YNL250W, YGL175C, YER095W, YMR190C, YOR039W, YCR066W, YMR116C, YHR154W, YDL074C, YDR363W, YMR224C, YPL049C, YHR031C, YDR076W, YKL062W, YPR164W, YDR200C, YJL128C, YDR004W, YLL002W, YLR113W, YGL163C, YJL047C, YNR031C, YOR123C, YOR144C, YGL058W, YKL113C, YLR418C
GO:0006351	transcription, DNA-templated	6.03e-06	1.14e-08	23	62	0.370968	723	7166	0.100893	0	0	YOR038C, YKL062W, YCL010C, YLR418C, YNL206C, YHR031C, YGL058W, YDL074C, YMR224C, YDR363W, YPL049C, YDR156W, YOR123C, YJR140C, YOR039W, YKL043W, YNL199C, YNR009W, YCR106W, YLL002W, YNR010W, YCR087C-A, YLR113W
GO:0097659	nucleic acid-templated transcription	6.03e-06	1.14e-08	23	62	0.370968	723	7166	0.100893	0	0	YLR113W, YCR087C-A, YLL002W, YNR010W, YCR106W, YNR009W, YKL043W, YNL199C, YOR039W, YJR140C, YOR123C, YDR156W, YPL049C, YMR224C, YDR363W, YDL074C, YGL058W, YHR031C, YNL206C, YLR418C, YCL010C, YOR038C, YKL062W
GO:0032774	RNA biosynthetic process	6.7e-06	1.27e-08	23	62	0.370968	727	7166	0.101451	0	0	YHR031C, YNL206C, YGL058W, YDL074C, YPL049C, YMR224C, YDR363W, YKL062W, YOR038C, YLR418C, YCL010C, YCR106W, YCR087C-A, YLL002W, YNR010W, YLR113W, YOR123C, YDR156W, YOR039W, YJR140C, YNR009W, YKL043W, YNL199C
GO:0051171	regulation of nitrogen compound metabolic process	6.81e-06	1.29e-08	28	62	0.451613	1077	7166	0.150293	0	0	YNL206C, YHR031C, YDL074C, YMR224C, YDR363W, YPL049C, YJL128C, YKL062W, YCL010C, YNL250W, YNR010W, YCR087C-A, YGL175C, YMR116C, YHR154W, YJR140C, YMR190C, YOR039W, YNL199C, YNR009W, YOR038C, YLR418C, YCR106W, YGL163C, YLL002W, YLR113W, YOR123C, YKL043W
GO:0000722	telomere maintenance via recombination	7.52e-06	1.43e-08	7	62	0.112903	35	7166	0.00488418	0	0	YDR004W, YMR190C, YER095W, YGL058W, YGL163C, YDL074C, YNL250W
GO:0032200	telomere organization	9e-06	1.71e-08	11	62	0.177419	136	7166	0.0189785	0	0	YGL058W, YER095W, YGL163C, YHR031C, YMR224C, YGL175C, YNL250W, YDL074C, YDR004W, YMR219W, YMR190C
GO:0034654	nucleobase-containing compound biosynthetic process	1.12e-05	2.12e-08	26	62	0.419355	953	7166	0.132989	0	0	YNR010W, YNL250W, YCR087C-A, YCR066W, YDR156W, YNL199C, YNR009W, YJR140C, YOR039W, YNL206C, YHR031C, YMR224C, YDR363W, YPL049C, YGR180C, YDL074C, YCL010C, YKL062W, YCR106W, YLR113W, YLL002W, YOR123C, YKL043W, YGL058W, YLR418C, YOR038C
GO:0080090	regulation of primary metabolic process	1.58e-05	2.99e-08	28	62	0.451613	1118	7166	0.156015	0	0	YOR038C, YLR418C, YLL002W, YLR113W, YCR106W, YGL163C, YKL043W, YOR123C, YDL074C, YMR224C, YDR363W, YPL049C, YNL206C, YHR031C, YKL062W, YCL010C, YJL128C, YNL250W, YNR010W, YCR087C-A, YGL175C, YMR190C, YJR140C, YOR039W, YNL199C, YNR009W, YHR154W, YMR116C
GO:0050794	regulation of cellular process	1.62e-05	3.08e-08	34	62	0.548387	1616	7166	0.225509	0	0	YGL058W, YLR418C, YOR038C, YGL163C, YCR106W, YLR113W, YLL002W, YOR144C, YOR123C, YNR031C, YKL043W, YJL047C, YHR031C, YNL206C, YPL049C, YDR363W, YMR224C, YDL074C, YJL128C, YDR200C, YCL010C, YPR164W, YKL062W, YGL175C, YCR087C-A, YNL250W, YNR010W, YMR116C, YHR154W, YNR009W, YNL199C, YOR039W, YMR190C, YJR140C
GO:0007127	meiosis I	2.15e-05	4.08e-08	10	62	0.16129	115	7166	0.016048	0	0	YDR004W, YMR190C, YDR076W, YER095W, YGL058W, YGL163C, YGL175C, YMR224C, YDL074C, YNL250W
GO:0031323	regulation of cellular metabolic process	2.79e-05	5.29e-08	28	62	0.451613	1147	7166	0.160061	0	0	YLR113W, YLL002W, YGL163C, YCR106W, YKL043W, YOR123C, YLR418C, YOR038C, YGL175C, YNR010W, YNL250W, YCR087C-A, YNL199C, YNR009W, YMR190C, YJR140C, YOR039W, YMR116C, YHR154W, YMR224C, YDR363W, YPL049C, YDL074C, YNL206C, YHR031C, YCL010C, YKL062W, YJL128C
GO:0050789	regulation of biological process	3.1e-05	5.88e-08	35	62	0.564516	1747	7166	0.24379	0	0	YNR031C, YJL047C, YKL043W, YOR123C, YOR144C, YLL002W, YLR113W, YCR106W, YGL163C, YOR038C, YLR418C, YBR132C, YGL058W, YOR039W, YMR190C, YJR140C, YNR009W, YNL199C, YMR116C, YHR154W, YCR087C-A, YNR010W, YNL250W, YGL175C, YKL062W, YPR164W, YCL010C, YJL128C, YDR200C, YDL074C, YPL049C, YMR224C, YDR363W, YHR031C, YNL206C
GO:0060255	regulation of macromolecule metabolic process	3.19e-05	6.05e-08	28	62	0.451613	1154	7166	0.161038	0	0	YGL175C, YCR087C-A, YNL250W, YNR010W, YMR116C, YHR154W, YNR009W, YNL199C, YOR039W, YJR140C, YMR190C, YHR031C, YNL206C, YPL049C, YDR363W, YMR224C, YDL074C, YJL128C, YCL010C, YKL062W, YGL163C, YCR106W, YLR113W, YLL002W, YOR123C, YKL043W, YLR418C, YOR038C
GO:0000280	nuclear division	3.62e-05	6.87e-08	14	62	0.225806	278	7166	0.0387943	0	0	YGL058W, YDR076W, YDL074C, YMR224C, YDR363W, YDR004W, YGL163C, YER095W, YNL250W, YLR113W, YGL175C, YOR144C, YMR190C, YJL047C
GO:0044260	cellular macromolecule metabolic process	3.65e-05	6.92e-08	45	62	0.725806	2788	7166	0.389059	0	0	YJL047C, YCR106W, YGL163C, YLR113W, YML016C, YOR038C, YLR418C, YGL058W, YDR156W, YHR154W, YJR140C, YMR190C, YOR156C, YNL250W, YCR087C-A, YBR061C, YJL128C, YDR004W, YGL105W, YPR164W, YHR031C, YDR076W, YMR224C, YGR180C, YPL049C, YOR123C, YOR144C, YKL043W, YNR031C, YLL002W, YKL113C, YCR066W, YMR116C, YOR039W, YNL199C, YNR009W, YER095W, YNR010W, YGL175C, YKL062W, YCL010C, YNL206C, YOR355W, YDL074C, Y…
GO:0019438	aromatic compound biosynthetic process	4.9e-05	9.31e-08	26	62	0.419355	1023	7166	0.142757	0	0	YKL062W, YCL010C, YNL206C, YHR031C, YDL074C, YDR363W, YMR224C, YGR180C, YPL049C, YDR156W, YCR066W, YJR140C, YOR039W, YNL199C, YNR009W, YNR010W, YNL250W, YCR087C-A, YOR038C, YLR418C, YGL058W, YOR123C, YKL043W, YCR106W, YLL002W, YLR113W
GO:0051052	regulation of DNA metabolic process	5.16e-05	9.79e-08	10	62	0.16129	126	7166	0.017583	0	0	YOR123C, YHR154W, YMR190C, YLR418C, YGL163C, YHR031C, YDL074C, YLL002W, YNL250W, YLR113W
GO:0006996	organelle organization	5.78e-05	1.1e-07	32	62	0.516129	1518	7166	0.211834	0	0	YLR418C, YKL113C, YOR038C, YGL058W, YNR031C, YJL047C, YOR144C, YOR123C, YMR219W, YLR113W, YLL002W, YGL163C, YCL010C, YKL062W, YLR090W, YDR004W, YJL128C, YLR093C, YDR363W, YMR224C, YDL074C, YOR355W, YDR076W, YHR031C, YNL206C, YMR190C, YJR140C, YCR066W, YGL175C, YNL250W, YER095W, YGL219C
GO:0048285	organelle fission	5.88e-05	1.12e-07	14	62	0.225806	289	7166	0.0403293	0	0	YDL074C, YDR363W, YMR224C, YDR076W, YGL058W, YDR004W, YNL250W, YGL175C, YLR113W, YGL163C, YER095W, YMR190C, YJL047C, YOR144C
GO:0010525	regulation of transposition, RNA-mediated	6.09e-05	1.16e-07	5	62	0.0806452	15	7166	0.00209322	0	0	YLL002W, YJL047C, YPR164W, YHR154W, YOR144C
GO:0006325	chromatin organization	6.3e-05	1.2e-07	15	62	0.241935	339	7166	0.0473067	0	0	YKL062W, YOR038C, YCL010C, YLR418C, YNL206C, YGL058W, YOR355W, YDL074C, YDR363W, YMR219W, YOR123C, YJR140C, YGL163C, YLL002W, YLR113W
GO:0018130	heterocycle biosynthetic process	6.88e-05	1.31e-07	26	62	0.419355	1040	7166	0.14513	0	0	YGL058W, YLR418C, YOR038C, YLR113W, YLL002W, YCR106W, YKL043W, YOR123C, YMR224C, YDR363W, YGR180C, YPL049C, YDL074C, YNL206C, YHR031C, YCL010C, YKL062W, YNR010W, YNL250W, YCR087C-A, YNL199C, YNR009W, YJR140C, YOR039W, YDR156W, YCR066W
GO:0048519	negative regulation of biological process	7.69e-05	1.46e-07	22	62	0.354839	759	7166	0.105917	0	0	YLR418C, YPR164W, YOR038C, YPL049C, YDR363W, YMR224C, YDL074C, YGL058W, YNL206C, YNR009W, YNL199C, YJL047C, YJR140C, YMR190C, YHR154W, YMR116C, YOR144C, YLR113W, YCR087C-A, YNL250W, YLL002W, YNR010W
GO:0010528	regulation of transposition	8.8e-05	1.67e-07	5	62	0.0806452	16	7166	0.00223277	0	0	YLL002W, YPR164W, YJL047C, YOR144C, YHR154W
GO:0034645	cellular macromolecule biosynthetic process	0.000131127	2.49e-07	35	62	0.564516	1844	7166	0.257326	0	0	YJR140C, YMR190C, YOR039W, YNL199C, YNR009W, YCR066W, YDR156W, YMR116C, YNL250W, YNR010W, YCR087C-A, YBR061C, YER095W, YKL062W, YPR164W, YCL010C, YGL105W, YDL074C, YMR224C, YDR363W, YPL049C, YGR180C, YNL206C, YHR031C, YJL047C, YKL043W, YOR123C, YOR144C, YLL002W, YLR113W, YCR106W, YOR038C, YKL113C, YLR418C, YGL058W
GO:0051252	regulation of RNA metabolic process	0.000147662	2.8e-07	20	62	0.322581	654	7166	0.0912643	0	0	YKL062W, YOR038C, YCL010C, YLR418C, YDR363W, YMR224C, YPL049C, YNL206C, YJR140C, YOR039W, YNL199C, YKL043W, YNR009W, YOR123C, YMR116C, YNR010W, YLL002W, YCR087C-A, YLR113W, YCR106W
GO:0019222	regulation of metabolic process	0.00015331	2.91e-07	28	62	0.451613	1240	7166	0.173039	0	0	YCL010C, YKL062W, YJL128C, YDR363W, YMR224C, YPL049C, YDL074C, YNL206C, YHR031C, YNL199C, YNR009W, YJR140C, YMR190C, YOR039W, YMR116C, YHR154W, YGL175C, YNR010W, YNL250W, YCR087C-A, YLR418C, YOR038C, YKL043W, YOR123C, YLR113W, YLL002W, YGL163C, YCR106W
GO:0009059	macromolecule biosynthetic process	0.000153383	2.91e-07	35	62	0.564516	1855	7166	0.258861	0	0	YLL002W, YLR113W, YCR106W, YJL047C, YKL043W, YOR123C, YOR144C, YGL058W, YOR038C, YKL113C, YLR418C, YNL250W, YNR010W, YCR087C-A, YBR061C, YER095W, YMR190C, YJR140C, YOR039W, YNL199C, YNR009W, YCR066W, YDR156W, YMR116C, YDL074C, YDR363W, YMR224C, YGR180C, YPL049C, YNL206C, YHR031C, YKL062W, YCL010C, YPR164W, YGL105W
GO:1901362	organic cyclic compound biosynthetic process	0.000169307	3.21e-07	26	62	0.419355	1087	7166	0.151689	0	0	YHR031C, YNL206C, YPL049C, YGR180C, YDR363W, YMR224C, YDL074C, YCL010C, YKL062W, YCR087C-A, YNR010W, YNL250W, YCR066W, YDR156W, YNR009W, YNL199C, YOR039W, YJR140C, YGL058W, YLR418C, YOR038C, YCR106W, YLR113W, YLL002W, YOR123C, YKL043W
GO:0071103	DNA conformation change	0.0001721	3.27e-07	11	62	0.177419	181	7166	0.0252582	0	0	YNL250W, YGL163C, YMR190C, YJR140C, YCR066W, YMR219W, YDL074C, YHR031C, YNL206C, YGL058W, YOR038C
GO:0006355	regulation of transcription, DNA-templated	0.000226087	4.29e-07	19	62	0.306452	607	7166	0.0847056	0	0	YCR106W, YLR113W, YNR010W, YLL002W, YCR087C-A, YOR123C, YKL043W, YNL199C, YNR009W, YJR140C, YOR039W, YNL206C, YDR363W, YMR224C, YPL049C, YCL010C, YLR418C, YKL062W, YOR038C
GO:1903506	regulation of nucleic acid-templated transcription	0.000226087	4.29e-07	19	62	0.306452	607	7166	0.0847056	0	0	YCR087C-A, YNR010W, YLL002W, YLR113W, YCR106W, YOR039W, YJR140C, YNR009W, YKL043W, YNL199C, YOR123C, YPL049C, YMR224C, YDR363W, YNL206C, YKL062W, YOR038C, YLR418C, YCL010C
GO:2001141	regulation of RNA biosynthetic process	0.000226087	4.29e-07	19	62	0.306452	607	7166	0.0847056	0	0	YPL049C, YMR224C, YDR363W, YNL206C, YKL062W, YOR038C, YLR418C, YCL010C, YCR087C-A, YNR010W, YLL002W, YLR113W, YCR106W, YOR039W, YJR140C, YNR009W, YKL043W, YNL199C, YOR123C
GO:0044773	mitotic DNA damage checkpoint	0.000229744	4.36e-07	5	62	0.0806452	19	7166	0.00265141	0	0	YGL058W, YDR363W, YMR224C, YMR190C, YDL074C
GO:0030491	heteroduplex formation	0.000326628	6.2e-07	4	62	0.0645161	9	7166	0.00125593	0	0	YDR076W, YER095W, YDR004W, YGL163C
GO:0140013	meiotic nuclear division	0.000361702	6.86e-07	10	62	0.16129	155	7166	0.0216299	0	0	YMR224C, YGL175C, YNL250W, YDL074C, YGL058W, YDR076W, YER095W, YGL163C, YMR190C, YDR004W
GO:0006260	DNA replication	0.000383898	7.28e-07	10	62	0.16129	156	7166	0.0217695	0	0	YKL113C, YJL047C, YPR164W, YMR190C, YOR144C, YGR180C, YLR113W, YDL074C, YER095W, YHR031C
GO:0016043	cellular component organization	0.000396124	7.52e-07	37	62	0.596774	2120	7166	0.295841	0	0	YGL058W, YOR038C, YKL113C, YLR418C, YLL002W, YLR113W, YGL163C, YKL043W, YJL047C, YNR031C, YMR219W, YOR123C, YOR144C, YOR355W, YDL074C, YMR224C, YDR363W, YPL049C, YNL206C, YHR031C, YDR076W, YKL062W, YCL010C, YDR364C, YLR093C, YJL128C, YDR004W, YLR090W, YNL250W, YNR010W, YGL175C, YGL219C, YER095W, YJR140C, YMR190C, YDR156W, YCR066W
GO:0000077	DNA damage checkpoint	0.000451112	8.56e-07	6	62	0.0967742	39	7166	0.00544237	0	0	YGL058W, YHR154W, YMR190C, YDL074C, YDR363W, YMR224C
GO:2000112	regulation of cellular macromolecule biosynthetic process	0.00050563	9.59e-07	22	62	0.354839	845	7166	0.117918	0	0	YCR106W, YCR087C-A, YNR010W, YLL002W, YLR113W, YOR123C, YMR116C, YOR039W, YJR140C, YNR009W, YKL043W, YNL199C, YHR031C, YNL206C, YDL074C, YPL049C, YDR363W, YMR224C, YOR038C, YKL062W, YLR418C, YCL010C
GO:0022402	cell cycle process	0.000590572	1.12e-06	19	62	0.306452	646	7166	0.0901479	0	0	YOR144C, YHR154W, YMR190C, YJR140C, YJL047C, YNR009W, YGL163C, YOR156C, YER095W, YNL250W, YLR113W, YGL175C, YDR200C, YDR004W, YGL058W, YDR076W, YDL074C, YDR363W, YMR224C
GO:0010556	regulation of macromolecule biosynthetic process	0.000606764	1.15e-06	22	62	0.354839	854	7166	0.119174	0	0	YOR038C, YKL062W, YCL010C, YLR418C, YDL074C, YMR224C, YDR363W, YPL049C, YNL206C, YHR031C, YJR140C, YOR039W, YNL199C, YKL043W, YNR009W, YOR123C, YMR116C, YNR010W, YLL002W, YCR087C-A, YLR113W, YCR106W
GO:0042592	homeostatic process	0.000633623	1.2e-06	14	62	0.225806	351	7166	0.0489813	0	0	YNL250W, YGL175C, YGL163C, YER095W, YMR190C, YGR110W, YMR116C, YFL050C, YDL074C, YMR224C, YHR031C, YGL058W, YML016C, YDR004W
GO:0016070	RNA metabolic process	0.000810569	1.54e-06	30	62	0.483871	1514	7166	0.211275	0	0	YKL062W, YDR364C, YPR164W, YCL010C, YGL105W, YDL074C, YDR363W, YMR224C, YPL049C, YNL206C, YHR031C, YJR140C, YOR039W, YNL199C, YNR009W, YDR156W, YMR116C, YNR010W, YCR087C-A, YBR061C, YOR038C, YKL113C, YLR418C, YGL058W, YJL047C, YKL043W, YOR123C, YLL002W, YLR113W, YCR106W
GO:0018205	peptidyl-lysine modification	0.00118738	2.25e-06	9	62	0.145161	137	7166	0.0191181	0	0	YLL002W, YOR355W, YLR113W, YDR363W, YOR156C, YJR140C, YLR418C, YCL010C, YOR123C
GO:0031326	regulation of cellular biosynthetic process	0.00122699	2.33e-06	22	62	0.354839	890	7166	0.124198	0	0	YDR363W, YMR224C, YPL049C, YDL074C, YNL206C, YHR031C, YCL010C, YLR418C, YOR038C, YKL062W, YLR113W, YLL002W, YNR010W, YCR087C-A, YCR106W, YNL199C, YKL043W, YNR009W, YJR140C, YOR039W, YMR116C, YOR123C
GO:0000729	DNA double-strand break processing	0.00125843	2.39e-06	4	62	0.0645161	12	7166	0.00167457	0	0	YHR154W, YMR224C, YGL175C, YMR190C
GO:0006261	DNA-dependent DNA replication	0.0012617	2.39e-06	9	62	0.145161	138	7166	0.0192576	0	0	YOR144C, YPR164W, YJL047C, YKL113C, YMR190C, YER095W, YHR031C, YLR113W, YDL074C
GO:0009889	regulation of biosynthetic process	0.00127449	2.42e-06	22	62	0.354839	892	7166	0.124477	0	0	YPL049C, YDR363W, YMR224C, YDL074C, YHR031C, YNL206C, YLR418C, YCL010C, YOR038C, YKL062W, YLR113W, YCR087C-A, YNR010W, YLL002W, YCR106W, YNR009W, YKL043W, YNL199C, YOR039W, YJR140C, YMR116C, YOR123C
GO:0006366	transcription by RNA polymerase II	0.00154835	2.94e-06	17	62	0.274194	557	7166	0.0777282	0	0	YJR140C, YNL199C, YKL043W, YOR123C, YNR010W, YLL002W, YCR087C-A, YLR113W, YCR106W, YOR038C, YKL062W, YCL010C, YLR418C, YDL074C, YPL049C, YNL206C, YGL058W
GO:0031297	replication fork processing	0.00180596	3.43e-06	4	62	0.0645161	13	7166	0.00181412	0.0003	0.02	YHR031C, YER095W, YPR164W, YJL047C
GO:0031573	intra-S DNA damage checkpoint	0.00180596	3.43e-06	4	62	0.0645161	13	7166	0.00181412	0.0003	0.02	YMR190C, YDL074C, YDR363W, YMR224C
GO:0045934	negative regulation of nucleobase-containing compound metabolic process	0.00183851	3.49e-06	12	62	0.193548	278	7166	0.0387943	0.0003	0.02	YNL250W, YNR010W, YCR087C-A, YNL199C, YNR009W, YJR140C, YMR190C, YDR363W, YPL049C, YNL206C, YLR418C, YOR038C
GO:0043170	macromolecule metabolic process	0.00187348	3.55e-06	46	62	0.741935	3252	7166	0.45381	0.0003	0.02	YCR087C-A, YNL250W, YBR061C, YOR156C, YJR140C, YMR190C, YDR156W, YHR154W, YPL049C, YGR180C, YMR224C, YHR031C, YDR076W, YPR164W, YJL128C, YGL105W, YDR004W, YLR113W, YCR106W, YGL163C, YJL047C, YGL058W, YOR038C, YLR418C, YML016C, YNR010W, YGL175C, YER095W, YOR039W, YNR009W, YNL199C, YCR066W, YMR116C, YDL074C, YOR355W, YDR363W, YNL206C, YKL062W, YCL010C, YDR364C, YLL002W, YNR031C, YKL043W, YOR123C, Y…
GO:0016569	covalent chromatin modification	0.00213208	4.05e-06	9	62	0.145161	147	7166	0.0205135	0.0002	0.02	YLR113W, YOR355W, YLL002W, YDL074C, YGL058W, YCL010C, YLR418C, YJR140C, YOR123C
GO:0016570	histone modification	0.00213208	4.05e-06	9	62	0.145161	147	7166	0.0205135	0.0002	0.02	YJR140C, YLR418C, YCL010C, YOR123C, YDL074C, YLL002W, YOR355W, YLR113W, YGL058W
GO:0044249	cellular biosynthetic process	0.00264893	5.03e-06	38	62	0.612903	2380	7166	0.332124	0.0005	0.04	YLL002W, YLR113W, YCR106W, YGR110W, YJL047C, YKL043W, YOR123C, YOR144C, YGL058W, YOR038C, YLR418C, YKL113C, YCR087C-A, YNR010W, YNL250W, YBR061C, YMR110C, YER095W, YOR039W, YJR140C, YMR190C, YNR009W, YNL199C, YCR066W, YDR156W, YMR116C, YDL074C, YGR180C, YPL049C, YDR363W, YMR224C, YHR031C, YNL206C, YHR018C, YKL062W, YCL010C, YPR164W, YGL105W
GO:0007049	cell cycle	0.00301772	5.73e-06	20	62	0.322581	791	7166	0.110382	0.0005	0.04	YPR164W, YDR004W, YDR200C, YDR363W, YMR224C, YDL074C, YDR076W, YGL058W, YNR009W, YJL047C, YJR140C, YMR190C, YHR154W, YOR144C, YGL175C, YLR113W, YNL250W, YER095W, YOR156C, YGL163C
GO:0044774	mitotic DNA integrity checkpoint	0.00309976	5.88e-06	5	62	0.0806452	31	7166	0.00432598	0.0005	0.04	YGL058W, YDR363W, YMR224C, YMR190C, YDL074C
GO:0007534	gene conversion at mating-type locus	0.0032111	6.09e-06	3	62	0.0483871	5	7166	0.000697739	0.0005	0.04	YMR190C, YKL113C, YGL175C
GO:1901576	organic substance biosynthetic process	0.00346833	6.58e-06	38	62	0.612903	2404	7166	0.335473	0.0005	0.04	YGR110W, YJL047C, YKL043W, YOR123C, YOR144C, YLL002W, YLR113W, YCR106W, YOR038C, YLR418C, YKL113C, YGL058W, YOR039W, YMR190C, YJR140C, YNR009W, YNL199C, YCR066W, YDR156W, YMR116C, YCR087C-A, YNR010W, YNL250W, YBR061C, YMR110C, YER095W, YKL062W, YPR164W, YCL010C, YGL105W, YDL074C, YPL049C, YGR180C, YDR363W, YMR224C, YHR031C, YNL206C, YHR018C
GO:0031570	DNA integrity checkpoint	0.00359969	6.83e-06	6	62	0.0967742	55	7166	0.00767513	0.0005	0.04	YGL058W, YHR154W, YDR363W, YMR224C, YMR190C, YDL074C
GO:0018193	peptidyl-amino acid modification	0.00446484	8.47e-06	11	62	0.177419	252	7166	0.0351661	0.0004	0.04	YJL128C, YLR418C, YCL010C, YDR363W, YOR355W, YOR123C, YOR039W, YJR140C, YOR156C, YLR113W, YLL002W
GO:0009058	biosynthetic process	0.00477562	9.06e-06	38	62	0.612903	2433	7166	0.33952	0.0004	0.04	YCR106W, YLR113W, YLL002W, YOR144C, YOR123C, YGR110W, YKL043W, YJL047C, YGL058W, YLR418C, YKL113C, YOR038C, YER095W, YMR110C, YBR061C, YCR087C-A, YNL250W, YNR010W, YMR116C, YCR066W, YDR156W, YNR009W, YNL199C, YOR039W, YMR190C, YJR140C, YHR018C, YHR031C, YNL206C, YGR180C, YPL049C, YMR224C, YDR363W, YDL074C, YGL105W, YPR164W, YCL010C, YKL062W
GO:0032392	DNA geometric change	0.0049256	9.35e-06	6	62	0.0967742	58	7166	0.00809378	0.0004	0.04	YGL163C, YHR031C, YCR066W, YGL058W, YMR190C, YNL250W
GO:0032508	DNA duplex unwinding	0.0049256	9.35e-06	6	62	0.0967742	58	7166	0.00809378	0.0004	0.04	YGL163C, YHR031C, YCR066W, YGL058W, YMR190C, YNL250W
GO:0006336	DNA replication-independent nucleosome assembly	0.00638254	1.21e-05	3	62	0.0483871	6	7166	0.000837287	0.0004	0.04	YNL206C, YJR140C, YOR038C
GO:0016574	histone ubiquitination	0.00748229	1.42e-05	4	62	0.0645161	18	7166	0.00251186	0.0004	0.04	YOR123C, YGL058W, YDL074C, YLR418C
GO:0034641	cellular nitrogen compound metabolic process	0.00828677	1.57e-05	41	62	0.66129	2813	7166	0.392548	0.0004	0.04	YKL113C, YLR418C, YOR038C, YGL058W, YOR144C, YOR123C, YKL043W, YJL047C, YGL163C, YCR106W, YLR113W, YLL002W, YDR004W, YGL105W, YDR364C, YCL010C, YPR164W, YKL062W, YDR076W, YNL206C, YHR031C, YMR224C, YDR363W, YGR180C, YPL049C, YDL074C, YHR154W, YMR116C, YCR066W, YDR156W, YNL199C, YNR009W, YJR140C, YMR190C, YOR039W, YER095W, YGL175C, YBR061C, YNR010W, YNL250W, YCR087C-A
GO:0071840	cellular component organization or biogenesis	0.00852117	1.62e-05	38	62	0.612903	2487	7166	0.347056	0.0004	0.04	YLR418C, YKL113C, YOR038C, YGL058W, YNR031C, YKL043W, YJL047C, YOR144C, YOR123C, YMR219W, YLR113W, YLL002W, YGL163C, YDR364C, YCL010C, YKL062W, YLR090W, YDR004W, YJL128C, YLR093C, YPL049C, YDR363W, YMR224C, YDL074C, YOR355W, YDR076W, YHR031C, YNL206C, YMR190C, YJR140C, YCR066W, YDR156W, YGL175C, YCR087C-A, YNR010W, YNL250W, YER095W, YGL219C

## Sheet: 82 U3IR-RHF
U3IR-RHF
GOID	TERM	CORRECTED_PVALUE	UNCORRECTED_PVALUE	NUM_LIST_ANNOTATIONS	LIST_SIZE	fraction of subset	TOTAL_NUM_ANNOTATIONS	POPULATION_SIZE	fraction of genome	FDR_RATE	EXPECTED_FALSE_POSITIVES	ANNOTATED_GENES
GO:0010467	gene expression	1.02e-08	2.07e-11	47	68	0.691176	2135	7166	0.297935	0	0	YBR106W, YDL075W, YFR001W, YDR174W, YDL020C, YDR395W, YGL066W, YNL135C, YJL189W, YBR097W, YBR189W, YDR404C, YDL160C, YHR010W, YDR083W, YDR195W, YPR043W, YDL165W, YBR084C-A, YHR077C, YCR084C, YOR308C, YPL042C, YNR004W, YCR033W, YIL093C, YGR072W, YGL135W, YOL012C, YKL032C, YGL173C, YGR252W, YDL047W, YDR382W, YJL023C, YBL024W, YIL038C, YER068W, YGL174W, YJR055W, YCR093W, YPR024W, YDR432W, YLR192C, Y…
GO:0016070	RNA metabolic process	3.33e-06	6.73e-09	36	68	0.529412	1514	7166	0.211275	0	0	YOL012C, YGL135W, YNL135C, YGL173C, YKL032C, YDL047W, YGR252W, YPL042C, YOR308C, YCR033W, YNR004W, YGR072W, YGL066W, YDL020C, YDR174W, YFR001W, YJR055W, YHR077C, YDR432W, YCR093W, YLR116W, YLR192C, YCR084C, YCR063W, YBR097W, YDR083W, YDL160C, YDR404C, YBR189W, YJL023C, YGL174W, YIL038C, YBL024W, YER068W, YDR195W, YDL165W
GO:0032968	positive regulation of transcription elongation from RNA polymerase II promoter	3.47e-06	7.03e-09	8	68	0.117647	45	7166	0.00627965	0	0	YIL038C, YER068W, YGR252W, YDL165W, YBR097W, YGL173C, YDR432W, YCR093W
GO:0034243	regulation of transcription elongation from RNA polymerase II promoter	5.95e-06	1.2e-08	8	68	0.117647	48	7166	0.0066983	0	0	YDL165W, YGR252W, YER068W, YIL038C, YGL173C, YDR432W, YCR093W, YBR097W
GO:0016071	mRNA metabolic process	7.55e-06	1.53e-08	17	68	0.25	349	7166	0.0487022	0	0	YOL012C, YCR093W, YDR432W, YHR077C, YGL173C, YLR116W, YCR063W, YOR308C, YPL042C, YDR404C, YDL160C, YGR072W, YIL038C, YDR195W, YER068W, YGL174W, YDL165W
GO:0000956	nuclear-transcribed mRNA catabolic process	8.76e-06	1.77e-08	11	68	0.161765	124	7166	0.0173039	0	0	YCR093W, YHR077C, YGL173C, YOL012C, YDL165W, YER068W, YIL038C, YGR072W, YDR404C, YDL160C, YPL042C
GO:0032786	positive regulation of DNA-templated transcription, elongation	1.35e-05	2.72e-08	8	68	0.117647	53	7166	0.00739604	0	0	YBR097W, YCR093W, YDR432W, YGL173C, YIL038C, YER068W, YGR252W, YDL165W
GO:0032784	regulation of DNA-templated transcription, elongation	2.11e-05	4.27e-08	8	68	0.117647	56	7166	0.00781468	0	0	YCR093W, YDR432W, YGL173C, YBR097W, YDL165W, YIL038C, YER068W, YGR252W
GO:0006402	mRNA catabolic process	2.9e-05	5.87e-08	11	68	0.161765	139	7166	0.0193972	0	0	YDR404C, YDL160C, YPL042C, YDL165W, YER068W, YIL038C, YGR072W, YCR093W, YHR077C, YGL173C, YOL012C
GO:0090304	nucleic acid metabolic process	9.97e-05	2.02e-07	37	68	0.544118	1798	7166	0.250907	0	0	YHR077C, YCR093W, YDR432W, YJR055W, YCR063W, YLR116W, YLR192C, YCR084C, YBR189W, YDR083W, YDR404C, YDL160C, YJL023C, YBR097W, YDL165W, YIL038C, YBL024W, YER068W, YDR195W, YGL174W, YNL135C, YGL173C, YKL032C, YGL135W, YOL012C, YDL047W, YGR252W, YCR033W, YNR004W, YOR308C, YBL022C, YPL042C, YDL020C, YGL066W, YDR174W, YFR001W, YGR072W
GO:0010468	regulation of gene expression	0.000155601	3.15e-07	25	68	0.367647	907	7166	0.12657	0	0	YCR033W, YPL042C, YGL066W, YDL020C, YDR174W, YFR001W, YGR072W, YGL173C, YKL032C, YOL012C, YGR252W, YDL160C, YDR404C, YBR189W, YBR097W, YDL165W, YIL038C, YER068W, YBL024W, YDR195W, YHR077C, YDR432W, YCR093W, YLR116W, YCR084C
GO:0010629	negative regulation of gene expression	0.000176741	3.58e-07	17	68	0.25	433	7166	0.0604242	0	0	YDL165W, YDL020C, YFR001W, YGR072W, YIL038C, YER068W, YDR195W, YDR404C, YDL160C, YPL042C, YCR084C, YHR077C, YGL173C, YDR432W, YCR093W, YKL032C, YOL012C
GO:0006401	RNA catabolic process	0.000190059	3.85e-07	11	68	0.161765	167	7166	0.0233045	0	0	YDL165W, YIL038C, YER068W, YGR072W, YDR404C, YDL160C, YPL042C, YCR093W, YGL173C, YHR077C, YOL012C
GO:0034641	cellular nitrogen compound metabolic process	0.000264093	5.35e-07	47	68	0.691176	2813	7166	0.392548	0	0	YJL189W, YNL135C, YDL020C, YGL066W, YDL075W, YDR174W, YFR001W, YBL022C, YCR084C, YDR377W, YBR084C-A, YHR077C, YDR195W, YDL165W, YPR043W, YBR097W, YBR189W, YDR083W, YDR404C, YHR010W, YDL160C, YDL047W, YGR252W, YDR382W, YGL135W, YOL012C, YGL173C, YKL032C, YGR072W, YOR308C, YPL042C, YNL141W, YNR004W, YCR033W, YIL093C, YLR116W, YLR192C, YBR191W, YCR063W, YJR055W, YCR093W, YDR432W, YIL038C, YER068W, Y…
GO:0006366	transcription by RNA polymerase II	0.000275346	5.57e-07	19	68	0.279412	557	7166	0.0777282	0	0	YDR174W, YDL020C, YGL066W, YDL165W, YER068W, YIL038C, YDR195W, YCR033W, YDR404C, YPL042C, YBR097W, YGR252W, YCR084C, YCR093W, YKL032C, YDR432W, YGL173C, YNL135C, YOL012C
GO:0006139	nucleobase-containing compound metabolic process	0.00028939	5.86e-07	39	68	0.573529	2047	7166	0.285654	0	0	YGL173C, YNL135C, YKL032C, YOL012C, YGL135W, YDL047W, YGR252W, YCR033W, YNR004W, YNL141W, YBL022C, YPL042C, YOR308C, YGL066W, YDL020C, YDR174W, YFR001W, YGR072W, YHR077C, YDR432W, YCR093W, YDR377W, YJR055W, YCR063W, YLR116W, YCR084C, YLR192C, YDL160C, YDR083W, YDR404C, YBR189W, YJL023C, YBR097W, YDL165W, YGL174W, YDR195W, YER068W, YBL024W, YIL038C
GO:0043170	macromolecule metabolic process	0.000292232	5.92e-07	51	68	0.75	3252	7166	0.45381	0	0	YNL135C, YJL189W, YBL022C, YBR106W, YDL020C, YDR395W, YGL066W, YDL075W, YDR174W, YFR001W, YBR084C-A, YDL090C, YHR077C, YCR084C, YBR097W, YBR189W, YHR010W, YDL160C, YDR404C, YDR083W, YDR195W, YDL165W, YPR043W, YGL135W, YOL012C, YGL173C, YKL032C, YDL047W, YGR252W, YDR382W, YOR308C, YPL042C, YBR173C, YNR004W, YCR033W, YIL093C, YGR072W, YJR055W, YPR024W, YCR093W, YDR432W, YLR116W, YLR192C, YCR063W, Y…
GO:0051171	regulation of nitrogen compound metabolic process	0.000292356	5.92e-07	27	68	0.397059	1077	7166	0.150293	0	0	YDR432W, YCR093W, YLR116W, YCR084C, YDL160C, YDR404C, YBR189W, YBR097W, YDL165W, YIL038C, YBL024W, YER068W, YDR195W, YNL135C, YGL173C, YKL032C, YOL012C, YDR382W, YGR252W, YCR033W, YBL022C, YPL042C, YGL066W, YDL020C, YFR001W, YDR174W, YGR072W
GO:0019439	aromatic compound catabolic process	0.000320187	6.48e-07	12	68	0.176471	215	7166	0.0300028	0	0	YDL165W, YIL038C, YGR072W, YER068W, YDR404C, YDL160C, YNL141W, YPL042C, YGL173C, YHR077C, YCR093W, YOL012C
GO:0046700	heterocycle catabolic process	0.000409584	8.29e-07	12	68	0.176471	220	7166	0.0307005	0	0	YOL012C, YCR093W, YGL173C, YHR077C, YPL042C, YNL141W, YDL160C, YDR404C, YGR072W, YER068W, YIL038C, YDL165W
GO:0044270	cellular nitrogen compound catabolic process	0.000429918	8.7e-07	12	68	0.176471	221	7166	0.0308401	0	0	YIL038C, YER068W, YGR072W, YDL165W, YPL042C, YDR404C, YDL160C, YNL141W, YOL012C, YHR077C, YGL173C, YCR093W
GO:0044271	cellular nitrogen compound biosynthetic process	0.000436841	8.84e-07	36	68	0.529412	1812	7166	0.252861	0	0	YPL042C, YNL141W, YIL093C, YCR033W, YGR072W, YDL075W, YDR174W, YFR001W, YDL020C, YGL066W, YGL135W, YOL012C, YKL032C, YNL135C, YGL173C, YGR252W, YJL189W, YDR382W, YBR097W, YBR189W, YDR404C, YDL160C, YHR010W, YER068W, YBL024W, YIL038C, YDR195W, YPR043W, YDL165W, YDR377W, YBR084C-A, YCR093W, YDR432W, YCR084C, YLR192C, YBR191W
GO:0000288	nuclear-transcribed mRNA catabolic process, deadenylation-dependent decay	0.000453674	9.18e-07	7	68	0.102941	57	7166	0.00795423	0	0	YIL038C, YGR072W, YDL165W, YCR093W, YDR404C, YDL160C, YHR077C
GO:0010557	positive regulation of macromolecule biosynthetic process	0.000471497	9.54e-07	16	68	0.235294	411	7166	0.0573542	0	0	YGR072W, YER068W, YIL038C, YDL020C, YGL066W, YDL165W, YPL042C, YBR097W, YBR189W, YDR404C, YDL160C, YGR252W, YCR084C, YGL173C, YCR093W, YDR432W
GO:0010628	positive regulation of gene expression	0.000487048	9.86e-07	16	68	0.235294	412	7166	0.0574937	0	0	YGL066W, YDL165W, YDL020C, YIL038C, YGR072W, YER068W, YDR404C, YDL160C, YBR189W, YPL042C, YBR097W, YCR084C, YGR252W, YDR432W, YCR093W, YGL173C
GO:0080090	regulation of primary metabolic process	0.000623927	1.26e-06	27	68	0.397059	1118	7166	0.156015	0	0	YLR116W, YCR084C, YDR432W, YCR093W, YIL038C, YDR195W, YER068W, YBL024W, YDL165W, YBR097W, YDR404C, YDL160C, YBR189W, YGR252W, YDR382W, YOL012C, YGL173C, YNL135C, YKL032C, YGR072W, YGL066W, YDL020C, YDR174W, YFR001W, YBL022C, YPL042C, YCR033W
GO:1901361	organic cyclic compound catabolic process	0.000627712	1.27e-06	12	68	0.176471	229	7166	0.0319565	0	0	YPL042C, YDR404C, YDL160C, YNL141W, YIL038C, YER068W, YGR072W, YDL165W, YOL012C, YHR077C, YGL173C, YCR093W
GO:0044267	cellular protein metabolic process	0.000678059	1.37e-06	35	68	0.514706	1757	7166	0.245186	0	0	YBR173C, YIL093C, YCR033W, YBL022C, YPL042C, YGL066W, YDL075W, YFR001W, YGR072W, YGL173C, YNL135C, YGL135W, YDR382W, YDL047W, YJL189W, YGR252W, YBR189W, YNL155W, YDR404C, YDL160C, YHR010W, YBR097W, YDL165W, YPR043W, YIL038C, YBL024W, YER068W, YDR195W, YDL090C, YPR024W, YCR093W, YDR432W, YBR084C-A, YBR191W, YLR192C
GO:0010604	positive regulation of macromolecule metabolic process	0.000765383	1.55e-06	18	68	0.264706	537	7166	0.0749372	0	0	YBR189W, YDR404C, YDL160C, YCR033W, YPL042C, YBR097W, YDL020C, YDL165W, YGL066W, YER068W, YGR072W, YIL038C, YGL173C, YCR093W, YDR432W, YDR382W, YGR252W, YCR084C
GO:0051173	positive regulation of nitrogen compound metabolic process	0.000765383	1.55e-06	18	68	0.264706	537	7166	0.0749372	0	0	YGL066W, YDL165W, YDL020C, YGR072W, YIL038C, YER068W, YDL160C, YDR404C, YBR189W, YCR033W, YPL042C, YBR097W, YDR382W, YCR084C, YGR252W, YGL173C, YDR432W, YCR093W
GO:0034655	nucleobase-containing compound catabolic process	0.000765876	1.55e-06	11	68	0.161765	192	7166	0.0267932	0	0	YGR072W, YER068W, YIL038C, YDL165W, YPL042C, YDL160C, YDR404C, YOL012C, YHR077C, YGL173C, YCR093W
GO:0031328	positive regulation of cellular biosynthetic process	0.000807923	1.64e-06	16	68	0.235294	428	7166	0.0597265	0	0	YDL020C, YDL165W, YGL066W, YGR072W, YIL038C, YER068W, YBR189W, YDR404C, YDL160C, YPL042C, YBR097W, YGR252W, YCR084C, YCR093W, YDR432W, YGL173C
GO:0009891	positive regulation of biosynthetic process	0.000833226	1.69e-06	16	68	0.235294	429	7166	0.059866	0	0	YGR252W, YCR084C, YCR093W, YDR432W, YGL173C, YGR072W, YER068W, YIL038C, YDL020C, YDL165W, YGL066W, YBR097W, YPL042C, YBR189W, YDL160C, YDR404C
GO:0006807	nitrogen compound metabolic process	0.000873997	1.77e-06	54	68	0.794118	3697	7166	0.515908	0	0	YGR072W, YIL093C, YNR004W, YCR033W, YNL141W, YBR173C, YPL042C, YOR308C, YDR382W, YDL047W, YGR252W, YGL173C, YKL032C, YOL012C, YGL135W, YGL174W, YBL024W, YIL038C, YER068W, YNL155W, YJL023C, YOL064C, YBR191W, YCR063W, YLR116W, YLR192C, YDR432W, YPR024W, YCR093W, YJR055W, YGL066W, YDL020C, YDR174W, YFR001W, YDL075W, YBR106W, YBL022C, YLR372W, YJL189W, YNL135C, YDL165W, YPR043W, YDR195W, YDR404C, YDL…
GO:0006725	cellular aromatic compound metabolic process	0.000902384	1.83e-06	39	68	0.573529	2132	7166	0.297516	0	0	YGR252W, YDL047W, YOL012C, YGL135W, YKL032C, YGL173C, YNL135C, YGR072W, YFR001W, YDR174W, YGL066W, YDL020C, YBL022C, YPL042C, YOR308C, YNR004W, YCR033W, YNL141W, YLR192C, YCR084C, YLR116W, YCR063W, YDR377W, YJR055W, YDR432W, YCR093W, YHR077C, YGL174W, YIL038C, YDR195W, YBL024W, YER068W, YDL165W, YBR097W, YJL023C, YDR083W, YDR404C, YDL160C, YBR189W
GO:0048522	positive regulation of cellular process	0.000950348	1.92e-06	21	68	0.308824	728	7166	0.101591	0	0	YBR189W, YDL160C, YDR404C, YCR033W, YPL042C, YBR097W, YDL020C, YGL066W, YDL165W, YGR072W, YER068W, YIL038C, YDR195W, YGR057C, YGL173C, YCR093W, YDR432W, YDR382W, YGR252W, YDR128W, YCR084C
GO:0031323	regulation of cellular metabolic process	0.00104179	2.11e-06	27	68	0.397059	1147	7166	0.160061	0	0	YCR033W, YPL042C, YBL022C, YDL020C, YGL066W, YFR001W, YDR174W, YGR072W, YNL135C, YGL173C, YKL032C, YOL012C, YDR382W, YGR252W, YBR189W, YDR404C, YDL160C, YBR097W, YDL165W, YER068W, YBL024W, YDR195W, YIL038C, YCR093W, YDR432W, YLR116W, YCR084C
GO:0046483	heterocycle metabolic process	0.00115225	2.33e-06	39	68	0.573529	2151	7166	0.300167	0	0	YDR377W, YJR055W, YDR432W, YCR093W, YHR077C, YCR084C, YLR192C, YLR116W, YCR063W, YBR097W, YJL023C, YDR083W, YDL160C, YDR404C, YBR189W, YGL174W, YIL038C, YDR195W, YBL024W, YER068W, YDL165W, YOL012C, YGL135W, YKL032C, YNL135C, YGL173C, YGR252W, YDL047W, YBL022C, YPL042C, YOR308C, YCR033W, YNR004W, YNL141W, YGR072W, YDR174W, YFR001W, YGL066W, YDL020C
GO:0060255	regulation of macromolecule metabolic process	0.00117573	2.38e-06	27	68	0.397059	1154	7166	0.161038	0	0	YGR252W, YDR382W, YOL012C, YKL032C, YGL173C, YGR072W, YDR174W, YFR001W, YGL066W, YDL020C, YPL042C, YBL022C, YCR033W, YCR084C, YLR116W, YDR432W, YCR093W, YHR077C, YIL038C, YER068W, YBL024W, YDR195W, YDL165W, YBR097W, YDL160C, YDR404C, YBR189W
GO:0019538	protein metabolic process	0.00130861	2.65e-06	36	68	0.529412	1891	7166	0.263885	0	0	YIL038C, YER068W, YBL024W, YDR195W, YDL165W, YPR043W, YBR097W, YDR404C, YHR010W, YDL160C, YNL155W, YBR189W, YLR192C, YBR191W, YBR084C-A, YDL090C, YDR432W, YCR093W, YPR024W, YGR072W, YGL066W, YFR001W, YDL075W, YBL022C, YPL042C, YIL093C, YCR033W, YBR106W, YBR173C, YDL047W, YJL189W, YGR252W, YDR382W, YGL135W, YNL135C, YGL173C
GO:0019222	regulation of metabolic process	0.00140952	2.85e-06	28	68	0.411765	1240	7166	0.173039	0	0	YDL165W, YER068W, YBL024W, YIL038C, YDR195W, YBR189W, YDR404C, YDL160C, YBR097W, YCR084C, YLR116W, YCR093W, YDR432W, YHR077C, YDR174W, YFR001W, YDL020C, YGL066W, YGR072W, YCR033W, YBL022C, YPL042C, YDR382W, YGR252W, YKL032C, YNL135C, YGL173C, YOL012C
GO:0006368	transcription elongation from RNA polymerase II promoter	0.00157762	3.19e-06	8	68	0.117647	97	7166	0.0135361	0	0	YER068W, YIL038C, YGR252W, YDL165W, YBR097W, YCR093W, YDR432W, YGL173C
GO:0048518	positive regulation of biological process	0.00171382	3.47e-06	21	68	0.308824	755	7166	0.105359	0	0	YCR084C, YDR128W, YGR252W, YDR382W, YDR432W, YCR093W, YGL173C, YGR057C, YIL038C, YGR072W, YDR195W, YER068W, YGL066W, YDL165W, YDL020C, YBR097W, YPL042C, YCR033W, YDR404C, YDL160C, YBR189W
GO:0031326	regulation of cellular biosynthetic process	0.00175476	3.55e-06	23	68	0.338235	890	7166	0.124198	0	0	YPL042C, YCR033W, YGR072W, YGL066W, YDL020C, YDR174W, YFR001W, YOL012C, YNL135C, YGL173C, YKL032C, YGR252W, YBR097W, YDR404C, YDL160C, YBR189W, YIL038C, YBL024W, YER068W, YDL165W, YDR432W, YCR093W, YCR084C
GO:0009889	regulation of biosynthetic process	0.00182411	3.69e-06	23	68	0.338235	892	7166	0.124477	0	0	YDR432W, YCR093W, YCR084C, YBR097W, YDL160C, YDR404C, YBR189W, YBL024W, YER068W, YIL038C, YDL165W, YOL012C, YGL173C, YNL135C, YKL032C, YGR252W, YPL042C, YCR033W, YGR072W, YGL066W, YDL020C, YDR174W, YFR001W
GO:0031325	positive regulation of cellular metabolic process	0.00199254	4.03e-06	18	68	0.264706	574	7166	0.0801005	0	0	YGR072W, YER068W, YIL038C, YGL066W, YDL165W, YDL020C, YBR097W, YPL042C, YCR033W, YDL160C, YDR404C, YBR189W, YCR084C, YGR252W, YDR382W, YDR432W, YCR093W, YGL173C
GO:0010605	negative regulation of macromolecule metabolic process	0.00237958	4.82e-06	17	68	0.25	522	7166	0.072844	0	0	YCR084C, YHR077C, YGL173C, YDR432W, YCR093W, YKL032C, YOL012C, YDL165W, YDL020C, YFR001W, YDR195W, YGR072W, YER068W, YIL038C, YDR404C, YDL160C, YPL042C
GO:1901360	organic cyclic compound metabolic process	0.00246797	5e-06	39	68	0.573529	2212	7166	0.30868	0	0	YHR077C, YDR432W, YCR093W, YDR377W, YJR055W, YCR063W, YLR116W, YLR192C, YCR084C, YDR083W, YDL160C, YDR404C, YBR189W, YJL023C, YBR097W, YDL165W, YGL174W, YER068W, YDR195W, YIL038C, YBL024W, YGL173C, YNL135C, YKL032C, YOL012C, YGL135W, YDL047W, YGR252W, YCR033W, YNR004W, YNL141W, YPL042C, YBL022C, YOR308C, YGL066W, YDL020C, YFR001W, YDR174W, YGR072W
GO:0009893	positive regulation of metabolic process	0.00254504	5.15e-06	18	68	0.264706	584	7166	0.081496	0	0	YBR189W, YDL160C, YDR404C, YCR033W, YBR097W, YPL042C, YDL020C, YDL165W, YGL066W, YGR072W, YIL038C, YER068W, YGL173C, YCR093W, YDR432W, YDR382W, YGR252W, YCR084C
GO:2000112	regulation of cellular macromolecule biosynthetic process	0.00276291	5.59e-06	22	68	0.323529	845	7166	0.117918	0	0	YGR252W, YOL012C, YGL173C, YKL032C, YGR072W, YGL066W, YDL020C, YDR174W, YFR001W, YPL042C, YCR033W, YCR084C, YDR432W, YCR093W, YBL024W, YIL038C, YER068W, YDL165W, YBR097W, YDL160C, YDR404C, YBR189W
GO:0051252	regulation of RNA metabolic process	0.00309159	6.26e-06	19	68	0.279412	654	7166	0.0912643	0	0	YGR252W, YCR084C, YLR116W, YCR093W, YKL032C, YDR432W, YGL173C, YOL012C, YDR174W, YDL020C, YGL066W, YDL165W, YER068W, YIL038C, YDR195W, YCR033W, YDR404C, YPL042C, YBR097W
GO:0050794	regulation of cellular process	0.00328695	6.65e-06	32	68	0.470588	1616	7166	0.225509	0	0	YDL047W, YDR128W, YGR252W, YER110C, YDR382W, YOL012C, YGL173C, YNL135C, YKL032C, YGR072W, YGL066W, YDL020C, YFR001W, YDR174W, YPL042C, YBL022C, YCR033W, YLR116W, YCR084C, YDR432W, YAL047C, YCR093W, YGR057C, YBL024W, YDR195W, YER068W, YIL038C, YDL165W, YBR097W, YDL160C, YDR404C, YBR189W
GO:0010556	regulation of macromolecule biosynthetic process	0.00328936	6.66e-06	22	68	0.323529	854	7166	0.119174	0	0	YDL160C, YDR404C, YBR189W, YBR097W, YDL165W, YBL024W, YIL038C, YER068W, YDR432W, YCR093W, YCR084C, YCR033W, YPL042C, YGL066W, YDL020C, YFR001W, YDR174W, YGR072W, YGL173C, YKL032C, YOL012C, YGR252W
GO:0065007	biological regulation	0.00337246	6.83e-06	38	68	0.558824	2145	7166	0.29933	0	0	YDR404C, YDL160C, YBR189W, YEL051W, YLR447C, YBR097W, YGR020C, YDL165W, YGR057C, YBL024W, YIL038C, YDR195W, YER068W, YDR432W, YCR093W, YAL047C, YHR077C, YCR084C, YLR116W, YCR033W, YPL042C, YBL022C, YDR174W, YFR001W, YDL075W, YGL066W, YDL020C, YGR072W, YKL032C, YNL135C, YGL173C, YOL012C, YEL031W, YER110C, YDR382W, YDR128W, YGR252W, YDL047W
GO:0006354	DNA-templated transcription, elongation	0.00353864	7.16e-06	8	68	0.117647	108	7166	0.0150712	0	0	YDL165W, YER068W, YIL038C, YGR252W, YGL173C, YCR093W, YDR432W, YBR097W
GO:0006357	regulation of transcription by RNA polymerase II	0.00378738	7.67e-06	16	68	0.235294	482	7166	0.0672621	0	0	YGR252W, YCR084C, YOL012C, YCR093W, YKL032C, YDR432W, YGL173C, YER068W, YIL038C, YDR174W, YDL020C, YDL165W, YGL066W, YPL042C, YBR097W, YCR033W
GO:0000289	nuclear-transcribed mRNA poly(A) tail shortening	0.0046229	9.36e-06	4	68	0.0588235	15	7166	0.00209322	0	0	YIL038C, YDL165W, YDR404C, YCR093W
GO:0019219	regulation of nucleobase-containing compound metabolic process	0.00481054	9.74e-06	20	68	0.294118	739	7166	0.103126	0	0	YDR432W, YKL032C, YCR093W, YGL173C, YOL012C, YCR084C, YGR252W, YLR116W, YCR033W, YDR404C, YBR097W, YPL042C, YBL022C, YDR174W, YDL165W, YGL066W, YDL020C, YDR195W, YIL038C, YER068W
GO:0050789	regulation of biological process	0.00609534	1.23e-05	33	68	0.485294	1747	7166	0.24379	0	0	YOL012C, YKL032C, YNL135C, YGL173C, YDR128W, YGR252W, YDL047W, YDR382W, YER110C, YPL042C, YBL022C, YCR033W, YGR072W, YDR174W, YFR001W, YGL066W, YDL020C, YDR432W, YCR093W, YAL047C, YHR077C, YCR084C, YLR116W, YBR097W, YDL160C, YDR404C, YBR189W, YGR057C, YBL024W, YIL038C, YER068W, YDR195W, YDL165W
GO:0009892	negative regulation of metabolic process	0.00669736	1.36e-05	17	68	0.25	564	7166	0.078705	0	0	YCR084C, YGL173C, YHR077C, YCR093W, YKL032C, YDR432W, YOL012C, YDL020C, YDL165W, YFR001W, YGR072W, YDR195W, YIL038C, YER068W, YDL160C, YDR404C, YPL042C
GO:0044265	cellular macromolecule catabolic process	0.00679698	1.38e-05	15	68	0.220588	447	7166	0.0623779	0	0	YIL038C, YGR072W, YER068W, YDL165W, YPL042C, YBL022C, YBR173C, YDR404C, YDL160C, YNL155W, YOL012C, YPR024W, YCR093W, YGL173C, YHR077C
GO:0034645	cellular macromolecule biosynthetic process	0.00693591	1.4e-05	34	68	0.5	1844	7166	0.257326	0	0	YBR084C-A, YCR093W, YDR432W, YCR084C, YLR192C, YBR191W, YBR097W, YBR189W, YHR010W, YDR404C, YDL160C, YBL024W, YIL038C, YER068W, YDR195W, YDL165W, YPR043W, YGL135W, YOL012C, YGL173C, YNL135C, YKL032C, YJL189W, YGR252W, YDR382W, YPL042C, YIL093C, YCR033W, YGR072W, YDL020C, YGL066W, YDL075W, YDR174W, YFR001W
GO:0009059	macromolecule biosynthetic process	0.00795636	1.61e-05	34	68	0.5	1855	7166	0.258861	0	0	YOL012C, YGL135W, YKL032C, YGL173C, YNL135C, YGR252W, YJL189W, YDR382W, YPL042C, YCR033W, YIL093C, YGR072W, YDR174W, YFR001W, YDL075W, YGL066W, YDL020C, YBR084C-A, YDR432W, YCR093W, YLR192C, YCR084C, YBR191W, YBR097W, YHR010W, YDL160C, YDR404C, YBR189W, YIL038C, YBL024W, YER068W, YDR195W, YPR043W, YDL165W
GO:0044238	primary metabolic process	0.0091469	1.85e-05	54	68	0.794118	3925	7166	0.547725	0	0	YCR084C, YDL090C, YHR077C, YDR377W, YBR084C-A, YPR043W, YDL165W, YDR195W, YDR083W, YDR404C, YDL160C, YHR010W, YBR189W, YBR097W, YLR372W, YJL189W, YNL135C, YDR174W, YFR001W, YDL075W, YGL066W, YDL020C, YBR106W, YBL022C, YBR191W, YCR063W, YLR192C, YLR116W, YDR432W, YCR093W, YPR024W, YJR055W, YGL174W, YBL024W, YIL038C, YER068W, YJL023C, YNL155W, YOL064C, YDR382W, YGR252W, YDL047W, YKL032C, YGL173C, Y…
GO:0045944	positive regulation of transcription by RNA polymerase II	0.00984111	1.99e-05	12	68	0.176471	299	7166	0.0417248	0	0	YCR093W, YDR432W, YGL173C, YGR252W, YCR084C, YPL042C, YBR097W, YIL038C, YER068W, YDL020C, YDL165W, YGL066W

## Sheet: 82 U3IR-RTT
U3IR-RTT
GOID	TERM	CORRECTED_PVALUE	UNCORRECTED_PVALUE	NUM_LIST_ANNOTATIONS	LIST_SIZE	Fraction in subset	TOTAL_NUM_ANNOTATIONS	POPULATION_SIZE	Fraction in genome	FDR_RATE	EXPECTED_FALSE_POSITIVES	ANNOTATED_GENES
GO:0016574	histone ubiquitination	7e-06	2.75e-08	4	14	0.285714	18	7166	0.00251186	0	0	YLR418C, YOR123C, YDL074C, YGL058W
GO:0071894	histone H2B conserved C-terminal lysine ubiquitination	5.27e-05	2.07e-07	3	14	0.214286	7	7166	0.000976835	0	0	YOR123C, YDL074C, YLR418C
GO:0033523	histone H2B ubiquitination	0.000247528	9.71e-07	3	14	0.214286	11	7166	0.00153503	0	0	YOR123C, YDL074C, YLR418C
GO:0010390	histone monoubiquitination	0.000903896	3.54e-06	2	14	0.142857	2	7166	0.000279096	0	0	YGL058W, YDL074C
GO:0032446	protein modification by small protein conjugation	0.00401784	1.58e-05	5	14	0.357143	180	7166	0.0251186	0.008	0.04	YLR418C, YOR123C, YOR156C, YDL074C, YGL058W
GO:0070534	protein K63-linked ubiquitination	0.00541127	2.12e-05	2	14	0.142857	4	7166	0.000558191	0.01	0.06	YDL074C, YGL058W
GO:0031571	mitotic G1 DNA damage checkpoint	0.00900872	3.53e-05	2	14	0.142857	5	7166	0.000697739	0.02	0.14	YGL058W, YDL074C
GO:0044783	G1 DNA damage checkpoint	0.00900872	3.53e-05	2	14	0.142857	5	7166	0.000697739	0.0175	0.14	YDL074C, YGL058W
GO:0044819	mitotic G1/S transition checkpoint	0.00900872	3.53e-05	2	14	0.142857	5	7166	0.000697739	0.0156	0.14	YGL058W, YDL074C
GO:2001173	regulation of histone H2B conserved C-terminal lysine ubiquitination	0.00900872	3.53e-05	2	14	0.142857	5	7166	0.000697739	0.014	0.14	YLR418C, YOR123C
GO:0000722	telomere maintenance via recombination	0.00955058	3.75e-05	3	14	0.214286	35	7166	0.00488418	0.0127	0.14	YNL250W, YDL074C, YGL058W

## Sheet: 51 U3DR-RHF
U3DR-RHF
GOID	TERM	CORRECTED_PVALUE	UNCORRECTED_PVALUE	NUM_LIST_ANNOTATIONS	LIST_SIZE	TOTAL_NUM_ANNOTATIONS	POPULATION_SIZE	FDR_RATE	EXPECTED_FALSE_POSITIVES	ANNOTATED_GENES
GO:0071039	nuclear polyadenylation-dependent CUT catabolic process	0.00211219	7.01725e-06	3	29	10	7166	0	0	YOL115W, YHR081W, YOR001W
GO:0071040	nuclear polyadenylation-dependent antisense transcript catabolic process	0.00476025	1.58148e-05	2	29	2	7166	0	0	YOR001W, YOL115W
GO:0071034	CUT catabolic process	0.00633754	2.1055e-05	3	29	14	7166	0.0067	0.02	YOL115W, YHR081W, YOR001W
GO:0071043	CUT metabolic process	0.00633754	2.1055e-05	3	29	14	7166	0.005	0.02	YOR001W, YHR081W, YOL115W
GO:0034475	U4 snRNA 3'-end processing	0.00790038	2.62471e-05	3	29	15	7166	0.004	0.02	YOL115W, YHR081W, YOR001W
GO:0071051	polyadenylation-dependent snoRNA 3'-end processing	0.00790038	2.62471e-05	3	29	15	7166	0.0033	0.02	YOR001W, YHR081W, YOL115W

## Sheet: 51 U3DR-RTT
U3DR-RTT
GOID	TERM	CORRECTED_PVALUE	UNCORRECTED_PVALUE	NUM_LIST_ANNOTATIONS	LIST_SIZE	Fraction of subset	TOTAL_NUM_ANNOTATIONS	POPULATION_SIZE	Fraction of genome	FDR_RATE	EXPECTED_FALSE_POSITIVES	ANNOTATED_GENES
GO:0006974	cellular response to DNA damage stimulus	4e-07	1.59e-09	11	22	0.5	354	7166	0.0493999	0	0	YPR164W, YGL163C, YKL113C, YOR039W, YDR004W, YHR031C, YJL047C, YMR190C, YOR144C, YGL175C, YLL002W
GO:0051276	chromosome organization	6.38e-07	2.53e-09	13	22	0.590909	608	7166	0.0848451	0	0	YOR038C, YCL010C, YKL113C, YMR190C, YHR031C, YOR355W, YNL206C, YGL163C, YDR004W, YJR140C, YLL002W, YGL175C, YOR144C
GO:0010526	negative regulation of transposition, RNA-mediated	1.17e-06	4.63e-09	4	22	0.181818	8	7166	0.00111638	0	0	YJL047C, YPR164W, YOR144C, YLL002W
GO:0010529	negative regulation of transposition	1.17e-06	4.63e-09	4	22	0.181818	8	7166	0.00111638	0	0	YOR144C, YLL002W, YPR164W, YJL047C
GO:0000725	recombinational repair	1.68e-06	6.65e-09	7	22	0.318182	92	7166	0.0128384	0	0	YMR190C, YOR144C, YGL175C, YLL002W, YPR164W, YGL163C, YDR004W
GO:0006281	DNA repair	1.86e-06	7.37e-09	10	22	0.454545	307	7166	0.0428412	0	0	YGL163C, YPR164W, YDR004W, YKL113C, YJL047C, YHR031C, YMR190C, YGL175C, YOR144C, YLL002W
GO:0010525	regulation of transposition, RNA-mediated	2.24e-05	8.9e-08	4	22	0.181818	15	7166	0.00209322	0	0	YOR144C, YLL002W, YPR164W, YJL047C
GO:0010528	regulation of transposition	2.98e-05	1.18e-07	4	22	0.181818	16	7166	0.00223277	0	0	YOR144C, YLL002W, YPR164W, YJL047C
GO:0000724	double-strand break repair via homologous recombination	3.26e-05	1.29e-07	6	22	0.272727	83	7166	0.0115825	0	0	YGL163C, YMR190C, YLL002W, YGL175C, YOR144C, YDR004W
GO:0006302	double-strand break repair	4e-05	1.59e-07	7	22	0.318182	145	7166	0.0202344	0	0	YKL113C, YDR004W, YGL163C, YGL175C, YOR144C, YLL002W, YMR190C
GO:0007534	gene conversion at mating-type locus	6.31e-05	2.5e-07	3	22	0.136364	5	7166	0.000697739	0	0	YMR190C, YGL175C, YKL113C
GO:0090304	nucleic acid metabolic process	0.000101758	4.04e-07	17	22	0.772727	1798	7166	0.250907	0	0	YKL113C, YCL010C, YOR038C, YMR190C, YMR116C, YJL047C, YHR031C, YOR039W, YDR004W, YPR164W, YGL163C, YNL206C, YBR061C, YLL002W, YGL175C, YOR144C, YJR140C
GO:0033554	cellular response to stress	0.00012267	4.87e-07	12	22	0.545455	767	7166	0.107033	0	0	YMR190C, YMR116C, YHR031C, YJL047C, YKL113C, YLL002W, YOR144C, YGL175C, YPR164W, YGL163C, YDR004W, YOR039W
GO:0006336	DNA replication-independent nucleosome assembly	0.000125852	4.99e-07	3	22	0.136364	6	7166	0.000837287	0	0	YNL206C, YJR140C, YOR038C
GO:0006310	DNA recombination	0.000127876	5.07e-07	8	22	0.363636	257	7166	0.0358638	0	0	YGL163C, YPR164W, YDR004W, YKL113C, YMR190C, YOR144C, YGL175C, YLL002W
GO:0006312	mitotic recombination	0.000174073	6.91e-07	5	22	0.227273	58	7166	0.00809378	0	0	YKL113C, YDR004W, YGL175C, YMR190C, YGL163C
GO:0006950	response to stress	0.00026189	1.04e-06	12	22	0.545455	822	7166	0.114708	0	0	YKL113C, YMR190C, YHR031C, YMR116C, YJL047C, YDR004W, YOR039W, YGL163C, YPR164W, YLL002W, YOR144C, YGL175C
GO:0006259	DNA metabolic process	0.000442668	1.76e-06	10	22	0.454545	548	7166	0.0764722	0	0	YGL163C, YPR164W, YDR004W, YKL113C, YHR031C, YJL047C, YMR190C, YGL175C, YOR144C, YLL002W
GO:0034724	DNA replication-independent nucleosome organization	0.000525429	2.09e-06	3	22	0.136364	9	7166	0.00125593	0	0	YJR140C, YOR038C, YNL206C
GO:0035822	gene conversion	0.000525429	2.09e-06	3	22	0.136364	9	7166	0.00125593	0	0	YKL113C, YGL175C, YMR190C
GO:0006261	DNA-dependent DNA replication	0.000667412	2.65e-06	6	22	0.272727	138	7166	0.0192576	0	0	YMR190C, YPR164W, YJL047C, YHR031C, YKL113C, YOR144C
GO:0006996	organelle organization	0.000682643	2.71e-06	15	22	0.681818	1518	7166	0.211834	0	0	YDR004W, YGL163C, YNL206C, YLL002W, YOR144C, YGL175C, YGL219C, YJR140C, YKL113C, YCL010C, YOR038C, YOR355W, YMR190C, YHR031C, YJL047C
GO:0006139	nucleobase-containing compound metabolic process	0.000748538	2.97e-06	17	22	0.772727	2047	7166	0.285654	0	0	YCL010C, YKL113C, YOR038C, YHR031C, YMR116C, YJL047C, YMR190C, YDR004W, YOR039W, YPR164W, YNL206C, YGL163C, YBR061C, YGL175C, YOR144C, YLL002W, YJR140C
GO:0019219	regulation of nucleobase-containing compound metabolic process	0.000797178	3.16e-06	11	22	0.5	739	7166	0.103126	0	0	YOR039W, YCL010C, YNL206C, YGL163C, YOR038C, YLL002W, YGL175C, YMR190C, YHR031C, YJR140C, YMR116C
GO:0000723	telomere maintenance	0.00125139	4.97e-06	5	22	0.227273	86	7166	0.0120011	0	0	YGL163C, YMR190C, YHR031C, YDR004W, YGL175C
GO:0060249	anatomical structure homeostasis	0.00125139	4.97e-06	5	22	0.227273	86	7166	0.0120011	0	0	YDR004W, YGL175C, YGL163C, YHR031C, YMR190C
GO:0006260	DNA replication	0.00136237	5.41e-06	6	22	0.272727	156	7166	0.0217695	0	0	YKL113C, YOR144C, YJL047C, YPR164W, YHR031C, YMR190C
GO:0006725	cellular aromatic compound metabolic process	0.00138799	5.51e-06	17	22	0.772727	2132	7166	0.297516	0	0	YOR038C, YKL113C, YCL010C, YMR190C, YMR116C, YJL047C, YHR031C, YNL206C, YGL163C, YPR164W, YDR004W, YOR039W, YJR140C, YLL002W, YOR144C, YGL175C, YBR061C
GO:0046483	heterocycle metabolic process	0.00158713	6.3e-06	17	22	0.772727	2151	7166	0.300167	0	0	YMR116C, YJL047C, YHR031C, YMR190C, YKL113C, YCL010C, YOR038C, YOR144C, YGL175C, YLL002W, YBR061C, YJR140C, YDR004W, YOR039W, YGL163C, YNL206C, YPR164W
GO:0031297	replication fork processing	0.00177477	7.04e-06	3	22	0.136364	13	7166	0.00181412	0	0	YJL047C, YHR031C, YPR164W
GO:1901360	organic cyclic compound metabolic process	0.00241822	9.6e-06	17	22	0.772727	2212	7166	0.30868	0.0006	0.02	YJR140C, YBR061C, YLL002W, YOR144C, YGL175C, YPR164W, YGL163C, YNL206C, YOR039W, YDR004W, YMR190C, YMR116C, YJL047C, YHR031C, YOR038C, YCL010C, YKL113C
GO:0071103	DNA conformation change	0.00320941	1.27e-05	6	22	0.272727	181	7166	0.0252582	0.0006	0.02	YMR190C, YJR140C, YHR031C, YGL163C, YNL206C, YOR038C
GO:0045003	double-strand break repair via synthesis-dependent strand annealing	0.00345438	1.37e-05	3	22	0.136364	16	7166	0.00223277	0.0006	0.02	YDR004W, YGL175C, YGL163C
GO:0032196	transposition	0.00498885	1.98e-05	5	22	0.227273	114	7166	0.0159085	0.0006	0.02	YJL047C, YPR164W, YNL206C, YLL002W, YOR144C
GO:0031860	telomeric 3' overhang formation	0.00678987	2.69e-05	2	22	0.0909091	3	7166	0.000418644	0.0029	0.1	YGL175C, YMR190C
GO:0051716	cellular response to stimulus	0.00836599	3.32e-05	12	22	0.545455	1138	7166	0.158805	0.0028	0.1	YMR190C, YHR031C, YMR116C, YJL047C, YKL113C, YLL002W, YGL175C, YOR144C, YPR164W, YGL163C, YOR039W, YDR004W
GO:0006334	nucleosome assembly	0.00938676	3.72e-05	3	22	0.136364	22	7166	0.00307005	0.0027	0.1	YJR140C, YOR038C, YNL206C
GO:0007533	mating type switching	0.00938676	3.72e-05	3	22	0.136364	22	7166	0.00307005	0.0026	0.1	YKL113C, YGL175C, YMR190C
GO:0016573	histone acetylation	0.00945411	3.75e-05	4	22	0.181818	64	7166	0.00893106	0.0031	0.12	YJR140C, YOR355W, YCL010C, YLL002W
