# Supplementary material for: Reliance of Host-Encoded Regulators of Retromobility on Ty1 Promoter Activity or Architecture
Source: Front Mol Biosci. 2022 Jul 1;9:896215. doi: 10.3389/fmolb.2022.896215 (PMC9283973; doi:10.3389/fmolb.2022.896215)
Supplement: Supplementary file 7 [file Table1.XLSX]

## Sheet: Sheet1
188 GENE DELETIONS/MUTATIONS TESTED for PTEF1-Ty1his3AI RETROTRANSPOSITION, PLUS 1 NEGATIVE CONTROL
GENE NAME	SYSTEMATIC NAME	RECORD #	SC-LEU-HIS PLATE	Strain	Batch	Plate	Row	Column	Mutant type	Reference(s)		SECONDARY SCREEN (U3-TY1HIS3AI)
											U3IR	U3DR	No Phenotype (NP)	NO 2˚ test
AAH1	YNL141W	139	53	BY4741	14_3	42	F	1	RHF	Dakshinamurthy et al., 2010	AAH1
AFR1	YDR085C	33	58	BY4741	04_4	11	B	3	RHF	Risler et al., 2012			AFR1
AGE1	YDR524C	164	47	BY4741	chr4_8	48	F	12	RHF	Dakshinamurthy et al., 2010			AGE1
AGP2	YBR132C	162	46	BY4741	chr2_3	47	A	6	RTT	Nyswaner et al., 2008	AGP2
AKR1	YDR264C	102	25	BY4741	04_6	30	A	5	RHF	Dakshinamurthy et al., 2010			AKR1
ALR2	YFL050C	105	30	BY4741	06_1	31	E	11	RTT	Nyswaner et al., 2008			ALR2
ARC1	YGL105W	165	47	BY4741	chr7_2	48	G	10	RTT	Nyswaner et al., 2008	ARC1
ARG4	YHR018C	48	12	BY4741	08_1	14	H	9	RTT	Nyswaner et al., 2008		ARG4
ASC1	YMR116C	113	32	BY4741	00_9	34	F	10	RTT	Nyswaner et al., 2008		ASC1
ASI1	YMR119W	146	39	BY4741	00_15	44	G	10	RHF	Dakshinamurthy et al., 2010		ASI1
ATP17	YDR377W	34	58	BY4741	04_7	11	H	10	RHF	Risler et al., 2012	ATP17
BRE1	YDL074C	175	50	BY4741	4_1	50	D	3	RTT	Nyswaner et al., 2008	BRE1
BRP1	YGL007W	87	26	BY4741	07_1	27	G	8	RHF	Dakshinamurthy et al., 2010			BRP1
BUD13	YGL174W	168	48	BY4741	chr7_2	49	C	12	RHF	Dakshinamurthy et al., 2010	BUD13
BUD31	YCR063W	181	55	BY4741	00_1	70	E	11	RHF	Dakshinamurthy et al., 2010	BUD31
CAF130	YGR134W	109	31	BY4741	00_8	33	E	3	RHF	THIS WORK		CAF130
CBF1	YJR060W	131	35	BY4741	00_13	40	B	7	RHF	Dakshinamurthy et al., 2010			CBF1
CDC36 (NOT2)	YDL165W	194	62	BY4741	DAMP HAP	4	B	1	RHF	THIS WORK	CDC36
CDC39 (NOT1)	YCR093W	193	62	BY4741	DAMP HAP	3	F	9	RHF	THIS WORK	CDC39
CDC40	YDR364C	35	58	BY4741	04_7	11	H	1	RTT	Nyswaner et al., 2008			CDC40
CDC73	YLR418C	71	19	BY4741	12_5	22	D	11	RTT	Nyswaner et al., 2008	CDC73
CIS3	YJL158C	67	18	BY4741	10_1	21	E	3	RHF	Dakshinamurthy et al., 2010			CIS3
CKB2	YOR039W	16	5	BY4741	15_1	6	E	8	RTT	Nyswaner et al., 2008		CKB2
COG1	YGL223C	182	55	BY4741	07_3	70	A	11	RHF	Dakshinamurthy et al., 2010			COG1
CSE2	YNR010W	134	43	BY4741	14_4	41	D	10	RTT	Nyswaner et al., 2008	CSE2
CST6	YIL036W	103	25	BY4741	09_1	30	G	8	RHF	Dakshinamurthy et al., 2010		CST6
CTH1	YDR151C	75	21	BY4741	04_5	23	C	4	RHF	Risler et al., 2012		CTH1
CWH36	YCL007C	190	57	BY4741	03_1	71	B	3	RHF	Dakshinamurthy et al., 2010	CWH36
DBF20	YPR111W	81	22	BY4741	16_5	25	E	7	RHF	Risler et al., 2012			DBF20
DGR2	YKL121W	59	15	BY4741	11_2	18	D	12	RHF	Risler et al., 2012		DGR2
DHH1	YDL160C	183	55	BY4741	04_2	70	G	2	RHF	Dakshinamurthy et al., 2010	DHH1
DIG1	YPL049C	82	22	BY4741	16_3	25	B	3	RTT	Nyswaner et al., 2008	DIG1
ECM13	YBL043W	88	26	BY4741	02_1	27	C	6	RHF	Dakshinamurthy et al., 2010			ECM13
ELG1	YOR144C	65	17	BY4741	15_2	20	A	6	RTT	Nyswaner et al., 2008		ELG1
ELO1	YJL196C	68	18	BY4741	10_1	21	B	10	RHF	Risler et al., 2012			ELO1
ERG6	YML008C	6	2	BY4741	13_2	3	E	11	RHF	Dakshinamurthy et al., 2010				ERG6
ESC1	YMR219W	9	3	BY4741	13_4	4	F	10	RTT	Nyswaner et al., 2008	ESC1
ESC2	YDR363W	36	59	BY4741	04_7	11	G	12	RTT	Nyswaner et al., 2008			ESC2
FMC1	YIL098C	184	56	BY4741	9_2	70	G	9	RHF	Dakshinamurthy et al., 2010		FMC1
FMP42	YMR221C	10	3	BY4741	13_4	4	F	11	RTT	Nyswaner et al., 2008			FMP42
FPR1	YNL135C	140	44	BY4741	14_3	42	F	4	RHF	Dakshinamurthy et al., 2010	FPR1
GCN5	YGR252W	191	61	BY4741	00_17	71	C	11	RHF	Dakshinamurthy et al., 2010	GCN5
GCR2	YNL199C	94	28	BY4741	14_2	28	G	10	RTT	Nyswaner et al., 2008			GCR2
GDS1	YOR355W	21	7	BY4741	15_4	7	E	10	RTT	Nyswaner et al., 2008		GDS1
GLO4	YOR040W	17	6	BY4741	15_1	6	E	9	RHF	Dakshinamurthy et al., 2010		GLO4
GON7	YJL184W	185	56	BY4741	00_14	70	G	10	RHF	Dakshinamurthy et al., 2010		GON7
GUF1	YLR289W	72	20	BY4741	12_4	22	H	11	RHF	Dakshinamurthy et al., 2010			GUF1
HCR1	YLR192C	154	54	BY4741	00_11	45	C	5	RHF	Risler et al., 2012	HCR1
HFD1	YMR110C	114	33	BY4741	00_9	34	F	6	RTT	Nyswaner et al., 2008			HFD1
HFI1	YPL254W	25	8	BY4741	16_1	8	G	3	RHF	Dakshinamurthy et al., 2010			HFI1
HIR2	YOR038C	18	6	BY4741	15_1	6	E	7	RTT	Nyswaner et al., 2008		HIR2
HIR3	YJR140C	124	37	BY4741	00_12	38	B	9	RTT	Nyswaner et al., 2008		HIR3
HIT1	YJR055W	132	35	BY4741	00_13	40	B	3	RHF	Risler et al., 2012	HIT1
HMO1	YDR174W	147	39	BY4741	00_14	44	A	7	RHF	Dakshinamurthy et al., 2010	HMO1
HOG1	YLR113W	2	1	BY4741	12_2	2	H	10	RTT	Nyswaner et al., 2008			HOG1
HSP31	YDR533C	166	47	BY4741	chr4_8	48	G	6	RHF	Dakshinamurthy et al., 2010			HSP31
HTZ1	YOL012C	22	7	BY4741	15_5	7	H	7	RHF	Dakshinamurthy et al., 2010	HTZ1
IRC24	YIR036C	108	31	BY4741	00_3	32	C	6	RTT	Nyswaner et al., 2008			IRC24
ITC1	YGL133W	169	48	BY4741	chr7_2	49	A	4	RHF	Dakshinamurthy et al., 2010		ITC1
IXR1	YKL032C	56	14	BY4741	11_1	17	G	3	RHF	Dakshinamurthy et al., 2010	IXR1
KAP123	YER110C	170	61	BY4741	chr00_5	49	D	12	RHF	Dakshinamurthy et al., 2010	KAP123
KEM1(XRN1)	YGL173C	171	49	BY4741	chr7_2	49	C	11	RHF	Dakshinamurthy et al., 2010	KEM1
LEO1	YOR123C	61	16	BY4741	15_2	19	G	10	RTT	Nyswaner et al., 2008	LEO1
LOC1	YFR001W	143	0	BY4741	06_1	31	F	6	RHF	Risler et al., 2012	LOC1
LOS1	YKL205W	100	24	BY4741	11_3	29	C	2	RHF	Risler et al., 2012	LOS1
LRP1	YHR081W	50	12	BY4741	08_2	15	C	4	RHF	Dakshinamurthy et al., 2010		LRP1
LST7	YGR057C	62	16	BY4741	07_4	19	C	2	RHF	Risler et al., 2012	LST7
MDM34	YGL219C	148	44	BY4741	00_14	44	B	1	RTT	Nyswaner et al., 2008		MDM34
MET22	YOL064C	26	9	BY4741	15_5	8	D	6	RHF	Dakshinamurthy et al., 2010	MET22
MMS1	YPR164W	85	23	BY4741	16_5	26	A	1	RTT	Nyswaner et al., 2008		MMS1
MRE11	YMR224C	11	4	BY4741	13_4	4	G	2	RTT	Nyswaner et al., 2008			MRE11
MSL5	YLR116W	207	63	BY4741	DAMP HAP	2	A	10	RHF	THIS WORK	MSL5
MSN4	YKL062W	57	15	BY4741	11_1	17	H	12	RTT	Nyswaner et al., 2008			MSN4
MTC5	YDR128W	37	59	BY4741	04_4	11	E	3	RHF	Dakshinamurthy et al., 2010	MTC5
MTC7	YEL033W	40	10	BY4741	05_2	12	F	7	RHF	Dakshinamurthy et al., 2010	MTC7
NCL1	YBL024W	89	24	BY4741	02_1	27	B	6	RHF	Risler et al., 2012	NCL1
NDC1	YML031W	209	63	BY4741	DAMP HAP	9	D	12	RHF	THIS WORK	NDC1
NFI1	YOR156C	66	18	BY4741	15_2	20	A	11	RTT	Nyswaner et al., 2008	NFI1
NMD2	YHR077C	51	13	BY4741	08_2	15	B	12	RHF	Dakshinamurthy et al., 2010	NMD2
NOT3	YIL038C	106	30	BY4741	09_1	31	B	7	RHF	THIS WORK	NOT3
NOT4 (MOT2)	YER068W	47	52	BY4741	05_3	13	E	6	RHF	Dakshinamurthy et al., 2010	NOT4
NPL3	YDR432W	41	10	BY4741	04_7	12	D	3	RHF	Dakshinamurthy et al., 2010	NPL3
NRM1	YNR009W	135	43	BY4741	14_4	41	D	9	RTT	Nyswaner et al., 2008			NRM1
NYV1	YLR093C	3	1	BY4741	12_2	2	G	7	RTT	Nyswaner et al., 2008			NYV1
OCA4	YCR095C	149	44	BY4741	00_14	44	A	3	RHF	Dakshinamurthy et al., 2010		OCA4
OPI3	YJR073C	118	34	BY4741	10_4	36	E	6	RHF	Dakshinamurthy et al., 2010			OPI3
PAP2 (TRF4)	YOL115W	110	31	BY4741	00_6	33	B	7	RHF	Dakshinamurthy et al., 2010		PAP2
PBS2	YJL128C	158	45	BY4741	00_15	46	C	11	RTT	Nyswaner et al., 2008			PBS2
PET130	YJL023C	129	38	BY4741	00_13	39	G	6	RHF	Dakshinamurthy et al., 2010	PET130
PHD1	YKL043W	58	15	BY4741	11_1	17	G	10	RTT	Nyswaner et al., 2008			PHD1
PHO88	YBR106W	159	45	BY4741	chr2_3	46	H	1	RHF	Dakshinamurthy et al., 2010	PHO88
PIM1	YBL022C	90	26	BY4741	02_1	27	B	5	RHF	Dakshinamurthy et al., 2010	PIM1
PPZ1	YML016C	7	2	BY4741	13_2	3	E	4	RTT	Nyswaner et al., 2008	PPZ1
PSY4	YBL046W	91	27	BY4741	02_1	27	C	9	RHF	Dakshinamurthy et al., 2010			PSY4
RAD18	YCR066W	130	34	BY4741	00_1	39	E	11	RTT	Nyswaner et al., 2008			RAD18
RAD27	YKL113C	60	16	BY4741	11_2	18	D	5	RTT	Nyswaner et al., 2008		RAD27
RAD50	YNL250W	115	36	BY4741	00_8	34	A	8	RTT	Scholes et al., 2001	RAD50
RAD51	YER095W	111	32	BY4741	00_8	33	D	11	RTT	Nyswaner et al., 2008			RAD51
RAD54	YGL163C	172	49	BY4741	chr7_2	49	C	4	RTT	Nyswaner et al., 2008		RAD54
RAD55	YDR076W	38	59	BY4741	04_4	11	A	7	RTT	Nyswaner et al., 2008			RAD55
RAD57	YDR004W	125	37	BY4741	04_3	38	G	8	RTT	Scholes et al., 2001		RAD57
RAD6	YGL058W	95	28	BY4741	07_1	28	B	10	RTT	Nyswaner et al., 2008	RAD6
RAM1	YDL090C	167	48	BY4741	chr4_1	48	A	3	RHF	Dakshinamurthy et al., 2010	RAM1
RAS2	YNL098C	141	38	BY4741	14_3	42	G	4	RHF	Dakshinamurthy et al., 2010		RAS2
RDS1	YCR106W	86	23	BY4741	00_2	26	C	12	RTT	Nyswaner et al., 2008			RDS1
REF2	YDR195W	76	52	BY4741	04_5	23	E	10	RHF	Dakshinamurthy et al., 2010	REF2
RNR4	YGR180C	49	12	BY4741	07_5	14	B	10	RTT	Nyswaner et al., 2008	RNR4
RPA14	YDR156W	77	52	BY4741	04_5	23	C	9	RTT	Nyswaner et al., 2008			RPA14
RPB7	YDR404C	206	62	BY4741	DAMP HAP	5	A	10	RHF	THIS WORK	RPB7
RPL15B	YMR121C	116	33	BY4741	00_9	34	G	1	RHF	Dakshinamurthy et al., 2010			RPL15B
RPL19A	YBR084C-A	150	40	BY4741	00_16	44	G	7	RHF	Risler et al., 2012	RPL19A
RPL1B	YGL135W	173	49	BY4741	chr7_2	49	A	5	RHF	Dakshinamurthy et al., 2010	RPL1B
RPL21A	YBR191W	155	41	BY4741	00_11	45	B	10	RHF	Dakshinamurthy et al., 2010	RPL21A
RPL27A	YHR010W	192	61	BY4741	08_1	71	A	5	RHF	Dakshinamurthy et al., 2010	RPL27A
RPL2B	YIL018W	187	56	BY4741	09_1	70	D	3	RHF	Dakshinamurthy et al., 2010		RPL2B
RPL31A	YDL075W	176	50	BY4741	4_1	50	D	4	RHF	Risler et al., 2012	RPL31A
RPL39	YJL189W	69	19	BY4741	10_1	21	C	3	RHF	Dakshinamurthy et al., 2010	RPL39
RPL41B	YDL133C-A	151	40	BY4741	00_14	44	A	5	RHF	Dakshinamurthy et al., 2010		RPL41B
RPL43A	YPR043W	160	45	BY4741	00_15	46	F	6	RHF	Risler et al., 2012	RPL43A
RPL7A	YGL076C	96	28	BY4741	07_1	28	C	9	RHF	Risler et al., 2012		RPL7A
RPN4	YDL020C	163	46	BY4741	chr4_1	47	D	8	RHF	Dakshinamurthy et al., 2010	RPN4
RPP2B	YDR382W	42	10	BY4741	04_7	12	A	2	RHF	Dakshinamurthy et al., 2010	RPP2B
RPS19B	YNL302C	15	5	BY4741	14_1	5	G	4	RHF	Dakshinamurthy et al., 2010		RPS19B
RPS25A	YGR027C	63	17	BY4741	07_4	19	A	6	RHF	Dakshinamurthy et al., 2010		RPS25A
RPS9B	YBR189W	152	40	BY4741	00_14	44	A	2	RHF	Dakshinamurthy et al., 2010	RPS9B
RRM3	YHR031C	52	13	BY4741	08_1	15	A	1	RTT	Scholes et al., 2001		RRM3
RRP6	YOR001W	19	6	BY4741	15_1	6	B	8	RHF	Dakshinamurthy et al., 2010		RRP6
RRP8	YDR083W	39	60	BY4741	04_4	11	B	1	RHF	Dakshinamurthy et al., 2010	RRP8
RSM25	YIL093C	107	30	BY4741	09_1	31	A	9	RHF	Dakshinamurthy et al., 2010	RSM25
RTT101	YJL047C	119	34	BY4741	10_2	36	A	8	RTT	Scholes et al., 2001		RTT101
RTT106	YNL206C	97	29	BY4741	14_2	28	G	3	RTT	Scholes et al., 2001		RTT106
RTT107	YHR154W	53	13	BY4741	08_3	15	G	6	RTT	Scholes et al., 2001			RTT107
RTT109	YLL002W	1	1	BY4741	12_1	1	F	12	RTT	Scholes et al., 2001		RTT109
SAE2	YGL175C	174	50	BY4741	chr7_2	49	D	1	RTT	Scholes et al., 2001		SAE2
SCJ1	YMR214W	12	4	BY4741	13_4	4	F	7	RHF	Dakshinamurthy et al., 2010		SCJ1
SGF29	YCL010C	55	14	BY4741	03_1	16	B	7	RTT	Nyswaner et al., 2008		SGF29
SGF73	YGL066W	98	29	BY4741	07_1	28	C	5	RHF	Dakshinamurthy et al., 2010	SGF73
SGS1	YMR190C	13	4	BY4741	13_4	4	E	2	RTT	Scholes et al., 2001		SGS1
SHE4	YOR035C	20	7	BY4741	15_1	6	E	4	RHF	Dakshinamurthy et al., 2010			SHE4
SIT4	YDL047W	177	51	BY4741	4_1	50	D	1	RHF	Dakshinamurthy et al., 2010	SIT4
SIW14	YNL032W	136	43	BY4741	14_4	41	C	1	RHF	Dakshinamurthy et al., 2010			SIW14
SNF2	YOR290C	23	8	BY4741	15_4	7	A	10	RHF	Dakshinamurthy et al., 2010		SNF2
SNT1	YCR033W	156	41	BY4741	00_16	45	A	7	RHF	Risler et al., 2012	SNT1
SNU66	YOR308C	24	8	BY4741	15_4	7	C	2	RHF	Dakshinamurthy et al., 2010	SNU66
SPC72	YAL047C	121	36	BY4741	00_12	37	F	1	RHF	Dakshinamurthy et al., 2010	SPC72
SPE3	YPR069C	117	33	BY4741	16_4	35	C	3	RHF	Dakshinamurthy et al., 2010			SPE3
SPF1	YEL031W	43	11	BY4741	05_2	12	F	6	RHF	Risler et al., 2012	SPF1
SRP68	YPL243W	208	63	BY4741	DAMP HAP	11	H	9	RHF	Doh et al., 2014	SRP68
SSK1	YLR006C	178	51	BY4741	12_1	50	D	9	RHF	Dakshinamurthy et al., 2010		SSK1
SSK2	YNR031C	137	53	BY4741	14_4	41	F	2	RTT	Nyswaner et al., 2008			SSK2
SSN3	YPL042C	83	22	BY4741	16_3	25	B	7	RHF	Dakshinamurthy et al., 2010	SSN3
SSZ1	YHR064C	112	32	BY4741	00_8	33	E	11	RHF	Dakshinamurthy et al., 2010			SSZ1
SUR4	YLR372W	73	20	BY4741	12_5	22	B	2	RHF	Dakshinamurthy et al., 2010	SUR4
SWM2	YNR004W	138	60	BY4741	14_4	41	D	3	RHF	Dakshinamurthy et al., 2010	SWM2
SXM1	YDR395W	44	11	BY4741	04_7	12	B	2	RHF	Dakshinamurthy et al., 2010	SXM1
TAF14	YPL129W	27	9	BY4741	16_2	9	G	1	RHF	Dakshinamurthy et al., 2010		TAF14
THO1	YER063W	120	36	BY4741	00_10	36	B	8	RHF	Dakshinamurthy et al., 2010			THO1
TMA29	YMR226C	14	5	BY4741	13_4	4	G	4	RTT	Nyswaner et al., 2008			TMA29
TPK1	YJL164C	70	19	BY4741	10_1	21	D	10	RHF	Dakshinamurthy et al., 2010		TPK1
TRM7	YBR061C	142	39	BY4741	2_2	42	D	4	RTT	Nyswaner et al., 2008		TRM7
TUP1	YCR084C	157	54	BY4741	00_16	45	B	7	RHF	Dakshinamurthy et al., 2010	TUP1
UBX2	YML013W	8	3	BY4741	13_2	3	E	6	RHF	Dakshinamurthy et al., 2010		UBX2
UMP1	YBR173C	179	51	BY4741	02_4	50	E	1	RHF	Dakshinamurthy et al., 2010	UMP1
UPF3	YGR072W	64	17	BY4741	07_4	19	D	2	RHF	Dakshinamurthy et al., 2010	UPF3
VMA6	YLR447C	122	42	BY4741	00_4	37	B	10	RHF	Dakshinamurthy et al., 2010	VMA6
VMA7	YGR020C	80	53	BY4741	07_3	24	F	10	RHF	Dakshinamurthy et al., 2010	VMA7
VMA8	YEL051W	45	60	BY4741	05_2	12	G	10	RHF	Dakshinamurthy et al., 2010	VMA8
VPS15	YBR097W	188	57	BY4741	chr2_3	70	H	3	RHF	Dakshinamurthy et al., 2010	VPS15
VPS34	YLR240W	189	57	BY4741	12_4	70	A	8	RHF	Dakshinamurthy et al., 2010			VPS34
VPS64	YDR200C	78	21	BY4741	04_5	23	F	2	RTT	Nyswaner et al., 2008			VPS64
XDJ1	YLR090W	5	2	BY4741	12_2	2	G	4	RTT	Nyswaner et al., 2008			XDJ1
YBL062W	YBL062W	92	27	BY4741	02_1	27	D	12	RHF	Dakshinamurthy et al., 2010			YBL062W
YCR087C-A	YCR087C-A	128	42	BY4741	00_1	39	F	10	RTT	Nyswaner et al., 2008			YCR087C-A
YDL124W	YDL124W	133	35	BY4741	04_2	40	D	7	RHF	Risler et al., 2012		YDL124W
YEL008W	YEL008W	46	11	BY4741	05_2	12	E	1	RTT	Nyswaner et al., 2008		YEL008W
YGL024W	YGL024W	93	27	BY4741	07_1	27	H	8	RHF	Dakshinamurthy et al., 2010			YGL024W
YGL214W	YGL214W	123	37	BY4741	00_12	37	G	2	RHF	Dakshinamurthy et al., 2010		YGL214W
YGR110W	YGR110W	153	41	BY4741	00_14	44	C	2	RTT	Nyswaner et al., 2008			YGR110W
YHR130C	YHR130C	54	14	BY4741	08_2	15	F	1	RHF	Dakshinamurthy et al., 2010		YHR130C
YJR142W	YJR142W	126	38	BY4741	00_12	38	B	10	RTT	Nyswaner et al., 2008	YJR142W
YLR282C	YLR282C	74	20	BY4741	12_4	22	H	4	RTT	Nyswaner et al., 2008		YLR282C
YLR294C	YLR294C	79	21	BY4741	12_4	23	A	2	RHF	Risler et al., 2012			YLR294C
YME1	YPR024W	161	46	BY4741	00_15	46	F	2	RHF	Dakshinamurthy et al., 2010	YME1
YMR052C-A	YMR052C-A	180	54	BY4741	00_5	50	B	2	RHF	Dakshinamurthy et al., 2010			YMR052C-A
YNL155W	YNL155W	101	24	BY4741	14_2	29	B	6	RHF	Dakshinamurthy et al., 2010	YNL155W
YNL179C	YNL179C	99	29	BY4741	14_2	28	H	12	RHF	Dakshinamurthy et al., 2010			YNL179C
YPL062W	YPL062W	84	23	BY4741	16_3	25	A	4	RHF	Dakshinamurthy et al., 2010		YPL062W
ZIP1	YDR285W	104	25	BY4741	04_6	30	B	10	RHF	Dakshinamurthy et al., 2010			ZIP1
NEGATIVE CONTROL*
CHK1	YBR274W	127	42	BY4741	00_1	39	B	8	Neither	Curcio et al., 2007			CHK1
*CHK1 is not a regulator of Ty1 retrotransposition (Curcio et al. 2007)
MISLABELED ON SC-LEU-HIS PLATE
RHF NOT PREVIOUSLY IDENTIFIED
U3-DRIVEN Ty1his3AI RETROTRANSPOSITION PHENOTYPE OPPOSITE TO THAT PREVIOUSLY REPORTED
